# Supplementary material for: Structural insights into functional properties of the oxidized form of cytochrome c oxidase
Source: Nat Commun. 2023 Sep 16;14:5752. doi: 10.1038/s41467-023-41533-x (PMC10505203; doi:10.1038/s41467-023-41533-x)
Supplement: Supplementary file 4 — Source Data [file 41467_2023_41533_MOESM4_ESM.xlsx]

## Sheet: Figure 2
RamanShift	H2O18	H2O16	H2O16_H2O18
279.048	242632	245030	-1241.34
279.791	242817	245150	-1309.27
280.533	243210	245275	-1583.53
281.275	243128	245629	-1146.66
282.017	243392	245451	-1592.32
282.76	243276	245499	-1425.52
283.502	243358	245760	-1248.4
284.244	243241	245526	-1362.94
284.986	243271	245348	-1571.98
285.728	243355	245894	-1111.03
286.47	243392	245641	-1402.3
287.212	243594	245585	-1663.16
287.954	243693	246111	-1237.57
288.695	243719	245982	-1393.23
289.437	243533	245816	-1370.04
290.179	243449	245828	-1273.17
290.92	243661	245934	-1381.93
291.662	243510	245539	-1623.01
292.404	243407	245589	-1468.78
293.145	243168	245393	-1422.35
293.887	243296	245023	-1923.04
294.628	242969	245192	-1421.03
295.37	242930	245108	-1466.92
296.111	243169	245265	-1551.07
296.852	242909	245117	-1436.09
297.594	242517	245188	-967.278
298.335	242902	245077	-1468.2
299.076	243091	245451	-1286.84
299.817	243142	245253	-1536.1
300.558	243369	245282	-1737.09
301.299	243658	245488	-1824.66
302.04	243678	245553	-1780.07
302.781	243585	245764	-1474.8
303.522	244127	245974	-1815.34
304.263	244216	246328	-1551.28
305.004	244347	246397	-1614.75
305.744	244323	246713	-1275.07
306.485	244802	246864	-1610.77
307.226	244925	246862	-1736.85
307.966	245226	247184	-1720.31
308.707	245264	247476	-1467.11
309.447	245336	247513	-1502.36
310.188	245852	248195	-1345.35
310.928	246296	248393	-1597.89
311.669	246418	248602	-1512.43
312.409	246682	248966	-1416.29
313.149	247328	249373	-1664.97
313.89	247616	249675	-1655.65
314.63	248127	250191	-1657.51
315.37	248439	250951	-1214.12
316.11	249335	251473	-1601.88
316.85	249208	251429	-1516.87
317.59	249888	251956	-1680.02
318.33	250500	252637	-1619.89
319.07	251126	253315	-1577.37
319.81	251460	253876	-1356.46
320.55	252619	254704	-1703.84
321.29	253160	255572	-1385.31
322.029	254452	256628	-1640.3
322.769	255348	257529	-1649.14
323.509	256297	258638	-1503.91
324.248	257541	259654	-1749.45
324.988	258727	261032	-1575.61
325.728	261009	262804	-2119.89
326.467	262791	264802	-1931.78
327.206	264930	266727	-2177.34
327.946	267240	269404	-1844.93
328.685	270236	272072	-2216.88
329.424	273170	275179	-2088.58
330.164	276740	278579	-2312.06
330.903	280039	281958	-2281.42
331.642	283872	285857	-2272.67
332.381	287383	289165	-2528.94
333.12	290542	292301	-2598.91
333.859	293752	295346	-2811.57
334.598	295591	297041	-2983.45
335.337	296540	298102	-2886.44
336.076	296646	298518	-2577.41
336.815	295907	297903	-2442.02
337.554	295017	296745	-2698.06
338.292	293270	295100	-2569.22
339.031	291613	293983	-2003.59
339.77	290054	292481	-1924.31
340.508	288910	291322	-1921.54
341.247	287238	289858	-1688.74
341.985	286382	288811	-1866.46
342.724	284988	287746	-1517.09
343.462	283844	286580	-1522.45
344.201	282453	285387	-1303.32
344.939	281160	283723	-1653.63
345.677	279825	282511	-1511.13
346.415	278307	281065	-1416.4
347.154	276819	279781	-1190.63
347.892	275098	278327	-897.86
348.63	274174	276623	-1663.17
349.368	272498	275281	-1303.95
350.106	271477	274065	-1483.69
350.844	270453	272690	-1819.11
351.582	269150	271969	-1217.98
352.32	268532	271052	-1507.8
353.058	267772	270110	-1679.1
353.795	266838	269323	-1517.3
354.533	265869	268488	-1369.78
355.271	265332	267869	-1442.8
356.008	265163	267625	-1514.88
356.746	264529	267147	-1350.26
357.484	264722	266920	-1772.45
358.221	264741	267157	-1554.55
358.959	265496	267223	-2255.6
359.696	265755	267697	-2044.71
360.433	266836	268617	-2221.08
361.171	267773	269481	-2308.66
361.908	268970	270601	-2403.19
362.645	270749	272596	-2214.96
363.382	273078	274889	-2285.62
364.12	275345	277160	-2315.7
364.857	277863	280082	-1948.59
365.594	280840	282440	-2612.55
366.331	283910	285727	-2441.88
367.068	286917	288881	-2339.94
367.805	290371	292137	-2589.82
368.541	293138	294988	-2547.8
369.278	295647	297956	-2124.79
370.015	297467	299819	-2110.25
370.752	298568	301214	-1831.85
371.488	298213	301130	-1555.75
372.225	297353	300408	-1405.51
372.962	295581	298737	-1277.64
373.698	293039	295988	-1446.58
374.435	290268	293540	-1081.78
375.171	287500	290090	-1723.35
375.908	284647	287321	-1595.52
376.644	281912	284693	-1447.62
377.38	280004	282441	-1762.73
378.117	277783	280207	-1742.9
378.853	276251	278849	-1545.47
379.589	274863	277166	-1819.5
380.325	273453	275640	-1914.32
381.061	272343	274418	-2010.22
381.797	271505	273224	-2353.48
382.533	270196	272461	-1787.45
383.269	269714	271907	-1853.16
384.005	269224	271165	-2096.88
384.741	268669	270884	-1814.73
385.477	268676	270671	-2035.49
386.213	268748	270766	-2012.83
386.948	269180	270550	-2667.58
387.684	269023	270988	-2070.24
388.42	269016	270896	-2155.37
389.155	269196	271224	-2009.89
389.891	269293	271322	-2010.22
390.626	269352	271386	-2006.33
391.362	269570	271644	-1968.69
392.097	269753	271740	-2059.49
392.833	270271	272152	-2173.11
393.568	270697	272648	-2109.92
394.303	271487	273438	-2122
395.038	272425	274462	-2049.24
395.774	273867	275645	-2329.54
396.509	275297	277357	-2069.5
397.244	276841	278814	-2179.05
397.979	278705	280589	-2297.07
398.714	280824	282944	-2092.25
399.449	282846	284887	-2201.61
400.184	284892	286970	-2195.59
400.919	286668	288617	-2351.46
401.654	287634	289910	-2038.22
402.388	288651	290934	-2047.06
403.123	288753	291295	-1789.64
403.858	288754	291137	-1948.29
404.592	288201	290582	-1942.04
405.327	287512	289961	-1862.82
406.062	286420	288980	-1737.15
406.796	285535	287867	-1951.04
407.53	284300	286589	-1976.19
408.265	282645	285029	-1855.56
408.999	281831	284057	-2001.72
409.734	280435	282918	-1723.64
410.468	279319	281495	-2013.91
411.202	278295	280391	-2078.77
411.936	277456	279518	-2099.76
412.67	277042	279037	-2160.61
413.405	276721	278366	-2505.81
414.139	276140	278149	-2133.09
414.873	276180	277862	-2460.26
415.607	275785	277305	-2616.66
416.34	276104	277303	-2942.65
417.074	275612	277091	-2655.49
417.808	275705	277120	-2721.17
418.542	275766	276817	-3085.97
419.276	275723	276703	-3155.41
420.009	275494	276429	-3198.03
420.743	274615	275622	-3112.95
421.477	274112	274915	-3307.99
422.21	273783	274566	-3323.94
422.944	273013	273499	-3609.66
423.677	272038	272760	-3357.86
424.411	271407	272152	-3326.28
425.144	270806	270865	-4003.08
425.877	270416	270844	-3627.79
426.611	269706	269913	-3838.09
427.344	269012	269321	-3725.87
428.077	268656	268942	-3744.36
428.81	268371	268365	-4031.62
429.543	267930	268047	-3901.87
430.276	267514	267824	-3702.9
431.009	267154	267618	-3543.56
431.742	267100	267557	-3549.67
432.475	266906	267468	-3441.67
433.208	267044	267632	-3417.44
433.941	266567	267720	-2845.38
434.674	266639	267505	-3134.02
435.406	266604	267557	-3046.24
436.139	266418	267376	-3038.31
436.872	266312	267330	-2976.81
437.604	265728	267303	-2410.96
438.337	265744	267290	-2439.75
439.07	265230	267072	-2136.14
439.802	265238	266457	-2758.8
440.534	264792	266871	-1892.82
441.267	264654	266471	-2153.01
441.999	264499	266508	-1958.4
442.731	264189	266334	-1818.33
443.464	263978	266155	-1782.36
444.196	263713	266124	-1545.2
444.928	263773	265990	-1740.01
445.66	263817	266137	-1636.97
446.392	263786	266350	-1392.7
447.124	263444	265890	-1506.58
447.856	263595	266461	-1088.06
448.588	263629	266618	-966.086
449.32	263708	266622	-1041.99
450.052	263735	266771	-920.527
450.784	263805	266908	-854.48
451.515	263963	267178	-745.06
452.247	263422	266649	-724.422
452.979	263844	266784	-1018.43
453.71	264239	266867	-1335.18
454.442	263702	266890	-767.202
455.173	263923	266834	-1047.51
455.905	263735	267009	-682.543
456.636	263697	266859	-793.076
457.368	263776	266401	-1331.98
458.099	263819	266859	-917.377
458.83	264321	266665	-1621.33
459.562	264189	266718	-1432.98
460.293	264304	266896	-1372.37
461.024	264575	267039	-1505.12
461.755	264625	267158	-1435.79
462.486	264862	267162	-1673.48
463.217	265094	267413	-1657.97
463.948	265098	267628	-1445.61
464.679	265252	267531	-1699.66
465.41	265425	267602	-1805.05
466.141	265518	267556	-1945.24
466.872	265480	267746	-1715.79
467.602	265446	267626	-1802.14
468.333	265716	267697	-2005.07
469.064	265659	267795	-1848.1
469.794	265586	267796	-1773.7
470.525	266166	267768	-2390.16
471.256	265849	268216	-1620.97
471.986	266083	268082	-1992.2
472.717	265999	268295	-1694.11
473.447	265928	268238	-1678.97
474.177	266246	268352	-1888.36
474.908	266381	268445	-1932.29
475.638	265991	268283	-1698.41
476.368	266367	268752	-1610.82
477.098	266243	268509	-1727.26
477.828	266514	268724	-1787.44
478.558	266378	268786	-1587.23
479.289	266678	268897	-1782.01
480.018	267053	268820	-2238.41
480.748	267126	269445	-1687.24
481.478	267443	269764	-1691.16
482.208	268215	269726	-2512.51
482.938	268296	270744	-1576.29
483.668	268708	270991	-1747.88
484.398	269375	271294	-2122.29
485.127	270404	272026	-2435.03
485.857	270531	272681	-1908.2
486.586	271176	272968	-2275.96
487.316	271779	273594	-2261.69
488.045	272625	274679	-2034.88
488.775	273102	274832	-2367.01
489.504	273452	275695	-1858.26
490.234	273963	275791	-2281.6
490.963	274390	276295	-2210.62
491.692	274677	276518	-2279.08
492.422	274854	276929	-2047.99
493.151	275080	276931	-2275.19
493.88	275119	276696	-2550.48
494.609	274931	276711	-2344.24
495.338	274712	276779	-2053.34
496.067	274212	275985	-2339.77
496.796	273384	275377	-2107.74
497.525	272583	274520	-2151.48
498.254	272198	274147	-2133.88
498.983	271333	273357	-2046.42
499.711	271031	272855	-2241.46
500.44	270833	272525	-2371.04
501.169	270216	272202	-2067.78
501.897	269919	271864	-2103.15
502.626	269669	271452	-2262.21
503.355	269031	271106	-1960.38
504.083	268873	271096	-1809.58
504.812	268101	270078	-2043.9
505.54	268045	269786	-2280.08
506.268	267613	269660	-1967.39
506.997	267334	269314	-2029.96
507.725	267010	268940	-2075.66
508.453	267146	269088	-2065.92
509.181	266988	268635	-2357.93
509.91	266808	268502	-2308.58
510.638	266643	268477	-2164.92
511.366	266868	268518	-2352.61
512.094	266814	268843	-1973.17
512.822	267011	268700	-2315.7
513.55	266927	268761	-2170.15
514.278	267240	269123	-2125.91
515.005	267005	268949	-2060.62
515.733	267178	269106	-2079.45
516.461	267245	268969	-2285.24
517.189	267175	268780	-2403.01
517.916	267279	269007	-2281.01
518.644	267357	269160	-2206.86
519.372	267340	269066	-2284.29
520.099	267452	269317	-2146.01
520.827	267368	269169	-2208.73
521.554	267815	269350	-2481.87
522.281	267853	269659	-2211.77
523.009	267918	269650	-2286.76
523.736	268159	269777	-2403.87
524.463	268359	269999	-2385.47
525.191	268375	270355	-2045.34
525.918	268770	270355	-2445.71
526.645	269106	271017	-2125.63
527.372	269269	271294	-2013.81
528.099	269722	271512	-2254.97
528.826	269815	271900	-1961.89
529.553	269776	271735	-2087.53
530.28	269733	271753	-2025.2
531.007	269977	271886	-2140.77
531.734	269774	271996	-1824.22
532.46	270080	271862	-2268.95
533.187	269756	271635	-2168.31
533.914	270020	271866	-2204.23
534.64	269956	271751	-2253.82
535.367	269478	271788	-1732.3
536.093	269796	271530	-2313
536.82	269524	271509	-2058.55
537.546	269666	271657	-2053.14
538.273	269143	271253	-1927.05
538.999	269562	271145	-2460.43
539.726	269468	271398	-2111.66
540.452	269344	271275	-2109.44
541.178	269240	271064	-2214.18
541.904	268949	270748	-2234.55
542.63	268988	270870	-2152.96
543.357	269107	271441	-1702.46
544.083	269010	270695	-2351.01
544.809	268734	270367	-2398.26
545.535	268658	270979	-1708.93
546.26	268800	270849	-1982.76
546.986	268910	270745	-2198.83
547.712	269327	271242	-2124.25
548.438	268986	270999	-2021.74
549.164	269232	271146	-2124.72
549.889	269371	271297	-2114.69
550.615	269528	271308	-2263.65
551.341	269680	271590	-2135.09
552.066	269916	272115	-1849.94
552.792	270513	272389	-2181.95
553.517	270518	272699	-1876.93
554.243	271076	273120	-2022.64
554.968	271197	273065	-2200.14
555.693	271715	273531	-2259.33
556.419	271752	273680	-2148.13
557.144	271886	273943	-2020.92
557.869	271806	273999	-1884.36
558.594	271593	273954	-1713.28
559.319	271466	273513	-2024.78
560.045	271419	273493	-1996.92
560.77	271203	272992	-2278.93
561.495	271003	272965	-2102.97
562.22	271104	272744	-2426.53
562.944	271119	273197	-1988.75
563.669	270797	273034	-1824.38
564.394	270779	272880	-1960.48
565.119	271157	272933	-2291.7
565.844	271473	273448	-2097.68
566.568	271029	273086	-2009.05
567.293	271678	273817	-1936.31
568.017	271931	273742	-2267.71
568.742	271803	273890	-1990.12
569.467	272288	274127	-2244.48
570.191	272594	274529	-2154.27
570.915	273065	274833	-2328.33
571.64	272996	274984	-2106.54
572.364	273640	275530	-2214.25
573.088	273859	275896	-2071.14
573.813	273927	276069	-1966.91
574.537	274250	275977	-2386.7
575.261	274179	276406	-1886.08
575.985	273938	276101	-1946.06
576.709	274095	276117	-2089.1
577.433	273989	275964	-2134.91
578.157	273929	276233	-1804.59
578.881	273796	275645	-2257.91
579.605	273868	275874	-2102.41
580.329	273856	275442	-2522.26
581.052	273876	275946	-2037.61
581.776	273794	275780	-2120.34
582.5	274175	276070	-2217.68
583.224	274173	276432	-1853.07
583.947	274385	276322	-2179.06
584.671	274458	276234	-2340.35
585.394	274410	276306	-2219.41
586.118	274850	276613	-2359.17
586.841	275037	276806	-2356.52
587.565	274757	276922	-1956.72
588.288	275074	276791	-2409.76
589.011	274714	276560	-2274.26
589.735	274769	277033	-1858.39
590.458	274915	276578	-2460.31
591.181	274670	276780	-2010.1
591.904	274884	276795	-2212.51
592.627	274752	276582	-2290.62
593.35	275038	276902	-2261.81
594.073	275397	277107	-2420.82
594.796	275497	277699	-1930.47
595.519	275706	277571	-2270.46
596.242	276328	278198	-2275.19
596.965	276743	278738	-2155.68
597.687	276990	278984	-2160.69
598.41	277884	279745	-2306.67
599.133	278533	280303	-2408.29
599.855	279036	281017	-2205.05
600.578	279832	281717	-2312.87
601.301	280261	282249	-2216.03
602.023	281046	282636	-2626.27
602.746	280720	282920	-2009.89
603.468	280763	282718	-2256.44
604.19	280623	282503	-2329.23
604.913	280153	281956	-2399.35
605.635	279214	281354	-2048.67
606.357	278800	280797	-2184.87
607.079	278027	280134	-2063.94
607.802	277302	279326	-2135.77
608.524	277384	279519	-2026.05
609.246	277119	278941	-2334.32
609.968	276972	278995	-2132.01
610.69	276884	278875	-2162.07
611.412	276916	278836	-2233.45
612.134	276837	278479	-2510.43
612.855	276628	278527	-2250.99
613.577	276936	278531	-2558.95
614.299	277006	278638	-2522.82
615.021	277164	279099	-2222.85
615.742	277502	279557	-2107.43
616.464	277451	279430	-2182.96
617.186	277673	279538	-2300.35
617.907	277809	280078	-1898.17
618.629	278331	280054	-2451.86
619.35	278473	280419	-2230.77
620.071	278984	280867	-2301.87
620.793	279316	281199	-2307.09
621.514	279835	281424	-2608.51
622.235	280221	282125	-2299.09
622.957	280675	282680	-2205.07
623.678	281391	283264	-2348.05
624.399	282490	284010	-2717.48
625.12	282646	284502	-2383.51
625.841	283766	285533	-2489.51
626.562	284404	286435	-2234.5
627.283	285582	287547	-2319.37
628.004	286515	288395	-2417.79
628.725	287780	289554	-2543.41
629.446	288515	290396	-2446.71
630.166	289125	291124	-2338.01
630.887	289632	291553	-2422.98
631.608	290225	291931	-2648.16
632.328	289904	292352	-1899.94
633.049	290180	292222	-2310.19
633.77	289953	291994	-2307.51
634.49	289485	291681	-2145.89
635.211	289307	291484	-2161.74
635.931	289350	291196	-2494.29
636.651	289168	291196	-2309.3
637.372	289124	290750	-2710.72
638.092	288802	291049	-2084.77
638.812	289303	291101	-2542.01
639.533	288933	291037	-2230.33
640.253	288797	290935	-2194
640.973	289042	291238	-2140.29
641.693	288917	291064	-2186.58
642.413	289377	291227	-2490.77
643.133	289805	292019	-2133.6
643.853	290246	292236	-2364.49
644.573	290692	292455	-2597.95
645.293	291393	293159	-2605.76
646.012	292279	294189	-2473.81
646.732	292881	294950	-2323.9
647.452	293274	295379	-2294.59
648.172	293499	295710	-2191.06
648.891	293945	295604	-2749.71
649.611	293813	295799	-2421.15
650.33	293058	295339	-2114.81
651.05	292568	295070	-1886.39
651.769	292655	294866	-2178.3
652.489	291758	293993	-2141.12
653.208	291091	293310	-2146.74
653.928	290978	293145	-2197.7
654.647	290782	293013	-2130.95
655.366	290629	292939	-2049.69
656.085	290811	292774	-2398.96
656.804	290956	292801	-2519.09
657.524	290648	293047	-1961.07
658.243	290994	293202	-2157.24
658.962	291445	293864	-1953.54
659.681	291987	293711	-2656.31
660.4	292376	294111	-2650.18
661.118	292951	294766	-2578.74
661.837	293138	295149	-2386.44
662.556	293617	295907	-2114.34
663.275	293840	296058	-2188.86
663.994	294051	296387	-2074.47
664.712	294482	296583	-2316.2
665.431	294847	296997	-2273.04
666.149	295429	297847	-2013.07
666.868	296001	297808	-2632.57
667.587	296618	298866	-2201.27
668.305	297394	299564	-2291.66
669.023	298272	300304	-2442.75
669.742	299457	301582	-2367.58
670.46	300752	303050	-2213.1
671.178	302257	304675	-2116.32
671.897	303902	306138	-2322.8
672.615	306056	307903	-2744.51
673.333	308081	310291	-2411.45
674.051	310208	312532	-2329.19
674.769	313551	315495	-2759.36
675.487	315713	317926	-2523.15
676.205	319082	321246	-2622.33
676.923	322684	324944	-2579.8
677.641	327456	329280	-3088.53
678.359	332542	334605	-2924.84
679.077	338519	340931	-2665.37
679.794	346450	348383	-3263.88
680.512	354927	357096	-3154.5
681.23	364413	366014	-3864.75
681.947	373710	376204	-3110.93
682.665	382793	384818	-3717.81
683.382	389773	392211	-3408.58
684.1	393456	396312	-3045.64
684.817	393706	397509	-2102.03
685.535	390195	394080	-1967.84
686.252	383741	388236	-1261.11
686.969	375612	379790	-1455.52
687.687	366508	370552	-1453.74
688.404	357847	361670	-1544.45
689.121	349919	353537	-1631.04
689.838	343026	346743	-1427.67
690.555	337341	340654	-1746.6
691.272	333532	336630	-1904.71
691.989	330046	332941	-2055.89
692.706	328506	331314	-2119.65
693.423	327556	330563	-1906.02
694.14	327762	330286	-2392.67
694.857	328931	331469	-2396.43
695.574	329928	332333	-2544.09
696.29	330295	332954	-2295.55
697.007	330358	332848	-2465.15
697.724	329416	332304	-2053.23
698.44	327548	330549	-1912.8
699.157	325612	328566	-1930.45
699.874	323496	326312	-2036.35
700.59	321349	324009	-2160.81
701.306	319545	322150	-2188.96
702.023	318195	320666	-2301.72
702.739	317013	319548	-2220.12
703.456	316297	318556	-2485.42
704.172	315634	318202	-2166.48
704.888	314949	317587	-2085.92
705.604	314511	317446	-1782.05
706.32	315117	317266	-2577.73
707.036	315859	318208	-2389
707.752	316792	319002	-2542.32
708.468	318701	320837	-2644.71
709.184	320982	323095	-2701.75
709.9	323031	325604	-2272.65
710.616	324310	326788	-2386.4
711.332	324990	327222	-2642.57
712.048	324247	327070	-2041.21
712.764	323046	325981	-1910.3
713.479	322196	324747	-2281.71
714.195	321476	324098	-2200.16
714.911	322430	324738	-2528.07
715.626	323324	325935	-2239.32
716.342	324508	326911	-2463.9
717.057	325465	328201	-2145.95
717.773	325505	328090	-2297.09
718.488	325202	327894	-2186.14
719.203	324258	326980	-2142.14
719.919	323204	325829	-2222.2
720.634	321791	324345	-2273.09
721.349	321027	323480	-2362.23
722.064	320665	323012	-2462.99
722.779	319925	322515	-2208.96
723.494	320024	322597	-2226.77
724.21	320367	322496	-2676.55
724.925	320897	323321	-2389.51
725.639	321045	323449	-2411.08
726.354	321068	323788	-2095.33
727.069	321827	324463	-2191.77
727.784	322414	324681	-2568.84
728.499	322801	324929	-2713.6
729.214	323233	325670	-2411.57
729.928	324242	326727	-2378.51
730.643	324696	327122	-2443.89
731.358	326338	328905	-2328.92
732.072	327593	330207	-2299.42
732.787	330344	332410	-2888.25
733.501	332170	334885	-2267.74
734.216	334558	337201	-2374.86
734.93	337304	340040	-2323.28
735.644	339268	341747	-2610.74
736.359	341410	343784	-2747.01
737.073	342324	344728	-2730.85
737.787	343002	345805	-2342.02
738.501	343506	346097	-2561.33
739.215	343428	346204	-2375.55
739.93	343044	346274	-1916.15
740.644	343198	345583	-2762.91
741.358	342904	345792	-2255.73
742.072	342994	345606	-2533.49
742.785	343074	345479	-2741.1
743.499	342868	345394	-2616.11
744.213	343137	345100	-3184.3
744.927	342047	344685	-2492.18
745.641	342358	344876	-2617.61
746.354	342750	345048	-2843.68
747.068	343336	345239	-3246.71
747.782	344467	346680	-2954.08
748.495	346238	348998	-2433.51
749.209	348612	351150	-2691.12
749.922	352053	353840	-3493.49
750.636	356122	358352	-3112.24
751.349	360320	362117	-3608.43
752.062	363775	365753	-3478.17
752.776	366422	368442	-3475.6
753.489	367751	370100	-3167.46
754.202	367538	370118	-2932.83
754.915	366218	369167	-2543.73
755.628	364371	366871	-2965.24
756.342	361840	364603	-2664.66
757.055	359710	362598	-2507.89
757.768	357041	359657	-2739.86
758.481	354315	356888	-2741.84
759.193	351783	354406	-2654.15
759.906	348250	351147	-2326.6
760.619	344866	347068	-2970.48
761.332	340704	343164	-2649.97
762.045	336327	338967	-2405.65
762.757	331275	334020	-2223.57
763.47	327246	329893	-2261.51
764.183	323160	325838	-2169.2
764.895	319602	321942	-2454.09
765.608	316893	319496	-2150.18
766.32	314854	317027	-2549.33
767.033	312594	314828	-2454.84
767.745	311230	313401	-2498.12
768.457	309975	312300	-2324.32
769.17	309477	311574	-2544.64
769.882	308504	310802	-2329.34
770.594	308170	310327	-2465.38
771.306	307587	310001	-2199.68
772.019	307899	309891	-2626.67
772.731	307598	309596	-2616.37
773.443	307210	309152	-2666.17
774.155	307256	309475	-2390.47
774.867	307346	309721	-2235.11
775.579	306874	309131	-2346.02
776.29	307056	309129	-2532.77
777.002	306973	309291	-2286.55
777.714	306844	309317	-2129.78
778.426	306881	309324	-2160.64
779.138	307190	309493	-2305.42
779.849	307082	309498	-2190.01
780.561	307435	309698	-2348.23
781.272	307110	309407	-2309.49
781.984	307884	310129	-2372.91
782.695	308026	310431	-2215.26
783.407	308375	310965	-2035.47
784.118	308898	311139	-2392.24
784.83	309226	311479	-2385.98
785.541	309567	312222	-1988.61
786.252	310058	312399	-2310
786.963	310173	312638	-2187.7
787.675	310640	313011	-2288.35
788.386	310548	313188	-2017.81
789.097	310517	313068	-2106.59
789.808	310453	312811	-2298.59
790.519	310118	312300	-2469.21
791.23	309522	311995	-2168.92
791.941	309398	311700	-2339.24
792.652	308832	311734	-1730.18
793.362	308807	310994	-2444.54
794.073	308293	310810	-2107.04
794.784	308044	310918	-1746.79
795.495	308422	310913	-2136.05
796.205	308374	310679	-2320.68
796.916	308202	310428	-2397.47
797.627	308287	310472	-2439.36
798.337	308740	311056	-2315.08
799.048	308620	311067	-2182.11
799.758	308868	311159	-2341.37
800.469	309489	311555	-2575.9
801.179	309922	312303	-2268.28
801.889	310818	312763	-2716.94
802.599	311348	313749	-2269.39
803.31	312303	314345	-2642.14
804.02	313017	315171	-2541.49
804.73	313599	315702	-2600.46
805.44	314445	316454	-2707.56
806.15	314703	316785	-2638.69
806.86	314904	317044	-2583.86
807.57	314733	316826	-2627.81
808.28	314429	316870	-2275.57
808.99	314275	316182	-2806.5
809.7	313598	315618	-2683.84
810.41	313254	315506	-2447.28
811.119	313203	315186	-2715.5
811.829	313073	315134	-2635.88
812.539	312806	314685	-2813.02
813.248	312921	314907	-2707.87
813.958	312830	315011	-2511.82
814.668	312882	314905	-2669.39
815.377	312981	314783	-2892.47
816.087	312793	314909	-2576.13
816.796	313212	315656	-2254.56
817.505	313300	315068	-2931.37
818.215	313459	315048	-3112.77
818.924	313755	315826	-2634.82
819.633	314754	316792	-2682.87
820.342	314744	317245	-2220.47
821.052	315519	317587	-2664.73
821.761	316007	318312	-2434.91
822.47	316882	318442	-3193.83
823.179	317025	319294	-2485.84
823.888	317352	319486	-2626.55
824.597	317877	319781	-2864.15
825.306	317457	319732	-2486.58
826.014	317710	320008	-2467.64
826.723	317620	319662	-2722.26
827.432	317430	319417	-2774.32
828.141	317352	319750	-2361.75
828.849	317217	319128	-2847.83
829.558	317558	319724	-2597.24
830.267	317542	319534	-2771.99
830.975	317478	319972	-2268.41
831.684	318227	320066	-2934.1
832.392	318096	320182	-2685.33
833.101	318454	320274	-2957.08
833.809	318488	320561	-2705.29
834.517	318874	320679	-2977.92
835.226	318662	320569	-2872.09
835.934	318312	320138	-2948.05
836.642	318163	320320	-2615.06
837.35	318510	320470	-2816.86
838.059	318235	320242	-2766.46
838.767	318773	320785	-2769.53
839.475	319168	320782	-3173.48
840.183	319315	321399	-2705.45
840.891	319677	321715	-2756.75
841.598	320508	322390	-2925.17
842.306	321212	323145	-2884.69
843.014	322116	324126	-2820.89
843.722	322675	324704	-2810.86
844.43	323286	325461	-2674.54
845.137	324243	326410	-2697.34
845.845	324997	327122	-2750.7
846.553	325457	327614	-2724.6
847.26	325854	327980	-2761.87
847.968	326361	328395	-2861.4
848.675	326768	328945	-2723.89
849.383	326865	328908	-2860.59
850.09	326730	329098	-2533
850.797	327014	329146	-2773.07
851.505	326794	328874	-2821.63
852.212	326488	328425	-2960.19
852.919	326118	328232	-2777.67
853.626	325583	328016	-2450.78
854.334	325528	327304	-3106.61
855.041	325519	327499	-2902.28
855.748	325730	327995	-2621.02
856.455	326001	327676	-3215.43
857.162	326523	328644	-2777.14
857.869	326866	328952	-2816.78
858.576	327370	329369	-2911.88
859.282	327550	329868	-2594.56
859.989	327986	330075	-2831.19
860.696	327556	329646	-2823.21
861.403	327590	329798	-2705.58
862.109	326995	329113	-2786.34
862.816	326784	328711	-2974.05
863.523	326744	328954	-2690.72
864.229	326506	328765	-2638.77
864.936	326940	328865	-2978.33
865.642	326868	328888	-2883.35
866.348	327020	329182	-2742.94
867.055	327107	329199	-2814.25
867.761	326803	328887	-2818.1
868.467	326603	328742	-2760.21
869.174	326016	328161	-2745.3
869.88	325531	327613	-2800.51
870.586	325400	327424	-2857.23
871.292	325278	327438	-2719.23
871.998	324749	327046	-2573.72
872.704	324806	326593	-3084.46
873.41	324800	326866	-2806.23
874.116	324912	326893	-2893.03
874.822	324762	326497	-3136.58
875.528	324912	327015	-2770.58
876.234	325191	327033	-3035.34
876.94	325555	327386	-3053.11
877.645	325641	327640	-2885.33
878.351	325418	327623	-2675.69
879.057	325980	327853	-3015.97
879.762	326206	328175	-2924.24
880.468	325895	328290	-2493.78
881.173	326276	328222	-2948.02
881.879	326552	328274	-3175.7
882.584	326668	328487	-3081.06
883.29	326821	328784	-2939.67
883.995	326829	329085	-2647.12
884.7	327076	329178	-2803.67
885.405	327366	329024	-3252.12
886.111	327507	329403	-3017.29
886.816	327710	329649	-2976.7
887.521	327948	329811	-3055.84
888.226	328294	330296	-2922.4
888.931	327968	330214	-2673.11
889.636	329025	330618	-3342.36
890.341	328624	330728	-2824.79
891.046	328836	330824	-2943.82
891.751	329041	331061	-2915.43
892.456	329283	331012	-3209.95
893.161	329062	331309	-2688.7
893.865	329210	331367	-2781.3
894.57	329340	331187	-3093.42
895.275	329440	331746	-2635.25
895.979	329712	331943	-2714.9
896.684	329613	331904	-2653.42
897.388	329953	332053	-2849.11
898.093	330099	332355	-2695.62
898.797	329992	332248	-2693.25
899.502	330351	332728	-2578.2
900.206	330075	332075	-2951.39
900.91	330832	332383	-3411.25
901.615	330674	332822	-2812.51
902.319	330595	332778	-2776.28
903.023	330943	332724	-3182.9
903.727	331242	333140	-3070.39
904.431	331231	333133	-3066.1
905.135	331510	332933	-3549.86
905.84	331532	333736	-2768.51
906.543	331818	333999	-2796.24
907.247	332140	334187	-2934.68
907.951	331974	334123	-2830.23
908.655	332291	334397	-2877.91
909.359	332756	334881	-2866.38
910.063	333489	335718	-2773.18
910.766	334354	336313	-3055.96
911.47	334225	336601	-2637.65
912.174	334708	336847	-2881.62
912.877	334537	336782	-2773.49
913.581	334357	336528	-2844.6
914.284	334418	336198	-3235.46
914.988	334397	336519	-2894.35
915.691	334838	336587	-3273.19
916.395	334886	336838	-3072.15
917.098	335073	336954	-3145.4
917.801	335193	337405	-2816.37
918.505	335441	337780	-2692.78
919.208	335724	338240	-2519.97
919.911	336113	338052	-3102.87
920.614	336188	338471	-2759.7
921.317	336888	338907	-3034.03
922.02	337461	339664	-2858.66
922.723	338117	340315	-2873.51
923.426	338094	340465	-2700.27
924.129	338900	341024	-2960.27
924.832	340101	341938	-3264.1
925.535	340588	342795	-2902.55
926.238	340841	343002	-2950.88
926.941	341998	344089	-3038.74
927.643	342753	345086	-2808.76
928.346	343337	345687	-2800.92
929.048	344519	346593	-3094.34
929.751	345048	346963	-3260.59
930.454	345500	347679	-3002.79
931.156	345437	347943	-2675.87
931.859	345742	347948	-2980.41
932.561	346205	348162	-3236.15
933.263	346180	348466	-2906.03
933.966	346405	348780	-2820.46
934.668	346347	348404	-3137.84
935.37	346889	348849	-3243.87
936.072	346342	348693	-2844.19
936.775	346696	348672	-3224.02
937.477	346672	348838	-3034.7
938.179	346691	348889	-3002.26
938.881	346450	348614	-3033.08
939.583	346574	348609	-3163.39
940.285	346754	349168	-2787.24
940.987	346740	349132	-2808.99
941.688	346615	348774	-3039.96
942.39	346202	348395	-2999.58
943.092	346087	348515	-2763.31
943.794	345543	347638	-3088.64
944.495	345046	347479	-2742.61
945.197	345302	347320	-3161.66
945.899	345270	347367	-3081.87
946.6	345077	347229	-3024.35
947.302	344954	347244	-2883.86
948.003	344915	347148	-2940.72
948.705	345136	347198	-3114.32
949.406	345406	347493	-3093.51
950.107	345953	347765	-3377.23
950.809	345951	348322	-2818.21
951.51	347020	348944	-3282.07
952.211	347098	349189	-3116.31
952.912	347693	349574	-3333.54
953.614	348060	350088	-3193.03
954.315	348214	350188	-3248.5
955.016	348181	350679	-2724.66
955.717	348562	350537	-3253.6
956.418	348438	351002	-2661.78
957.119	348658	350602	-3285.3
957.82	348394	351101	-2519.75
958.52	348414	350511	-3129.28
959.221	348440	350573	-3092.81
959.922	348457	350434	-3249.47
960.623	348630	350929	-2930.03
961.323	348791	351174	-2848.73
962.024	348184	350007	-3399.58
962.725	348452	350379	-3300.02
963.425	348379	350383	-3221.62
964.126	348458	350770	-2915.01
964.826	348792	350683	-3340.55
965.527	348477	350506	-3198.34
966.227	348354	350418	-3161.81
966.927	348597	350806	-3019.94
967.628	348718	350405	-3543.97
968.328	348280	350556	-2948.44
969.028	348803	350487	-3548.1
969.728	348856	350880	-3209.1
970.428	349246	350898	-3587.13
971.128	349308	351564	-2983.63
971.828	350347	352402	-3200.27
972.528	351035	353144	-3156.19
973.228	352345	354468	-3161.61
973.928	353405	355174	-3531.57
974.628	354576	356423	-3471.92
975.328	355578	357689	-3223.19
976.028	356895	358823	-3424.86
976.728	357200	359262	-3296.02
977.427	358401	360605	-3171.66
978.127	358829	361184	-3027.2
978.827	359168	361365	-3189.94
979.526	359168	361396	-3158.95
980.226	358650	361124	-2905.83
980.925	358472	360837	-3011.55
981.625	357307	359538	-3128.39
982.324	356544	358693	-3199.01
983.023	355762	358244	-2855.28
983.723	354901	357268	-2957.15
984.422	354046	356278	-3078.86
985.121	353413	355370	-3344.43
985.82	353090	355344	-3042.6
986.52	352266	354920	-2630.16
987.219	352010	354067	-3223.05
987.918	352095	354548	-2828.02
988.617	351878	353836	-3319.46
989.316	351870	353931	-3216.5
990.015	351573	353745	-3101.27
990.714	351793	353426	-3643.99
991.413	352069	354012	-3337.93
992.111	352615	354239	-3664.82
992.81	352748	355073	-2967.01
993.509	353485	355317	-3470.36
994.208	354358	356296	-3378.01
994.906	354942	357074	-3191.8
995.605	355393	357558	-3166.58
996.303	356135	358411	-3066.41
997.002	357134	358846	-3644.79
997.7	356759	358800	-3310.38
998.399	357255	359164	-3449.19
999.097	357357	359576	-3141.26
999.796	357133	359565	-2924.81
1000.49	357049	359044	-3360.21
1001.19	356982	359039	-3297.87
1001.89	357243	359283	-3318.13
1002.59	357051	359311	-3095.75
1003.29	357229	359336	-3251.38
1003.99	357580	359416	-3527.37
1004.68	357458	359509	-3311.02
1005.38	356867	359224	-2995.42
1006.08	356519	358645	-3222.58
1006.78	356602	358910	-3041.27
1007.48	356580	358528	-3400.24
1008.17	356759	358882	-3228.62
1008.87	356453	358660	-3139.44
1009.57	357363	359077	-3645.66
1010.27	356771	359407	-2715.17
1010.96	357254	359299	-3313.69
1011.66	357406	359772	-2994.91
1012.36	358034	360029	-3374.66
1013.06	358274	360660	-2988.17
1013.75	357749	359870	-3245.74
1014.45	357603	360109	-2858.72
1015.15	358486	360289	-3573.58
1015.85	357680	359475	-3569.76
1016.54	357454	359864	-2952.19
1017.24	357991	359663	-3697.75
1017.94	357616	359673	-3307.07
1018.63	357024	359124	-3255.87
1019.33	356898	358748	-3503.07
1020.03	356749	358879	-3221.01
1020.73	356646	358857	-3138.05
1021.42	356608	358727	-3229.68
1022.12	356424	358619	-3151.61
1022.82	356873	358899	-3327.21
1023.51	356986	359010	-3330.99
1024.21	356962	358752	-3564.9
1024.91	357470	359583	-3248.79
1025.61	357862	359786	-3444.18
1026.3	358185	359925	-3632.89
1027	358278	360100	-3552.06
1027.7	358595	360812	-3161.69
1028.39	359325	361286	-3428.36
1029.09	359580	361142	-3832.21
1029.79	360057	362262	-3196.15
1030.48	360426	362052	-3780.4
1031.18	361079	363191	-3304
1031.88	361421	363348	-3494.54
1032.57	361890	363701	-3616.91
1033.27	362322	364181	-3575.47
1033.96	362714	364492	-3662.87
1034.66	362683	364939	-3184.28
1035.36	363030	364888	-3587.13
1036.05	363671	365817	-3309.01
1036.75	364020	366146	-3334.43
1037.44	364080	365847	-3694.28
1038.14	364262	366385	-3340.8
1038.84	364604	366460	-3613.78
1039.53	364383	366688	-3160.43
1040.23	364610	366650	-3429.95
1040.92	364728	366578	-3620.47
1041.62	364862	367076	-3258.56
1042.32	364895	366813	-3555.8
1043.01	364397	366549	-3314.18
1043.71	365069	366921	-3624.13
1044.4	365462	367230	-3713.91
1045.1	365243	367454	-3267.65
1045.8	365508	367647	-3343.42
1046.49	365416	367258	-3639.3
1047.19	365958	367564	-3882.91
1047.88	364993	367417	-3050.48
1048.58	365420	367100	-3801.26
1049.27	364877	366981	-3368.79
1049.97	364768	367107	-3132.36
1050.66	365039	366980	-3534.33
1051.36	364366	366346	-3486.08
1052.05	364774	366688	-3558.26
1052.75	364811	366891	-3392.38
1053.44	364646	366858	-3257.81
1054.14	364886	367318	-3041.85
1054.83	364954	366906	-3522.17
1055.53	364880	366766	-3587.48
1056.22	365300	366944	-3835.9
1056.92	365367	367750	-3096.98
1057.61	365685	367666	-3503.98
1058.31	366000	368264	-3225.73
1059	366879	368630	-3751.6
1059.7	366652	368582	-3569.45
1060.39	367028	369019	-3513.92
1061.09	367468	369536	-3443.3
1061.78	367902	369743	-3678.3
1062.48	367885	370155	-3248.74
1063.17	368523	370423	-3628.04
1063.87	368719	370390	-3859.3
1064.56	368602	370835	-3296.22
1065.25	368738	370708	-3561.03
1065.95	369209	371086	-3660.84
1066.64	369137	370891	-3783.21
1067.34	369316	371436	-3419.35
1068.03	369258	371278	-3518.51
1068.73	369115	371524	-3128
1069.42	368483	370333	-3677.59
1070.11	368342	370758	-3108.65
1070.81	368614	370436	-3707.78
1071.5	368481	370291	-3717.57
1072.2	368118	370120	-3519.73
1072.89	368312	370035	-3801.74
1073.58	368373	370496	-3403.19
1074.28	368215	370180	-3558.41
1074.97	367983	369690	-3813.11
1075.67	368235	370043	-3714.87
1076.36	368507	370342	-3692.68
1077.05	368528	370395	-3661.58
1077.75	368704	370354	-3880.51
1078.44	368854	370925	-3461.94
1079.13	369603	371728	-3418.88
1079.83	370087	371838	-3800.82
1080.52	370069	372438	-3182.35
1081.21	370657	373112	-3104.98
1081.91	371960	373930	-3609.33
1082.6	372442	374343	-3685.99
1083.3	373346	375046	-3900.77
1083.99	374017	376054	-3573.08
1084.68	374523	376592	-3548.63
1085.37	375480	377660	-3452.5
1086.07	376507	378728	-3426.44
1086.76	376410	378520	-3536.73
1087.45	377301	379432	-3528.25
1088.15	378393	380399	-3670.02
1088.84	378687	380912	-3455.64
1089.53	379893	382179	-3412.47
1090.23	381220	383165	-3773.01
1090.92	381491	383797	-3416.71
1091.61	382066	384146	-3651.64
1092.3	382276	384277	-3733.26
1093	382509	384503	-3744.06
1093.69	382056	384619	-3167.88
1094.38	381811	384151	-3387.86
1095.08	381449	383432	-3738.61
1095.77	380913	382925	-3701.85
1096.46	380520	382455	-3772.55
1097.15	379747	382108	-3335.09
1097.85	379824	382249	-3271.55
1098.54	379990	382011	-3679.05
1099.23	380084	382333	-3451.81
1099.92	380315	382190	-3830.06
1100.62	380603	382641	-3671.37
1101.31	380888	383172	-3429.35
1102	381599	383489	-3833.92
1102.69	382087	384221	-3597.14
1103.38	382744	384910	-3575.32
1104.08	383744	386041	-3459.22
1104.77	384390	386289	-3866.67
1105.46	385080	387527	-3329.67
1106.15	386917	388224	-4497.08
1106.84	388377	390435	-3767.47
1107.54	389709	391834	-3721.3
1108.23	391328	393338	-3859.59
1108.92	393697	395812	-3791.18
1109.61	395739	397705	-3969.53
1110.3	398586	400758	-3805.95
1110.99	401432	403769	-3684.49
1111.69	405569	407526	-4125.97
1112.38	410049	411916	-4283.48
1113.07	414672	416553	-4339.19
1113.76	420342	422383	-4264.41
1114.45	425963	427907	-4445.49
1115.14	432727	434892	-4325.9
1115.84	439023	441242	-4366.41
1116.53	445197	447349	-4526.54
1117.22	450323	453071	-4006.22
1117.91	454725	456874	-4672.35
1118.6	456868	459538	-4183.4
1119.29	458352	461318	-3909.93
1119.98	459049	462591	-3344.19
1120.67	458967	462367	-3484.22
1121.37	458776	462019	-3638.71
1122.06	457719	460924	-3661.44
1122.75	457950	461178	-3641.7
1123.44	458685	461537	-4027.71
1124.13	459117	462419	-3584.76
1124.82	459512	462666	-3738.86
1125.51	460594	463651	-3852.88
1126.2	460611	464014	-3506.7
1126.89	459904	463578	-3224.43
1127.58	460017	463193	-3724.86
1128.27	459222	462759	-3351.45
1128.96	459216	462672	-3431.96
1129.65	459967	462942	-3923.99
1130.35	462153	465075	-4010.57
1131.04	464542	467429	-4081.06
1131.72	467095	470841	-3260.28
1132.42	469795	473378	-3463.62
1133.11	471466	474948	-3590.7
1133.8	472233	475943	-3373.79
1134.49	471475	475146	-3401.46
1135.18	468763	472786	-3008.73
1135.87	465512	469485	-3010.12
1136.56	460585	464839	-2654.7
1137.25	455536	459280	-3089.26
1137.94	449597	453624	-2717.48
1138.63	444476	448488	-2654.89
1139.32	439930	443866	-2663.55
1140.01	434437	438013	-2940.75
1140.7	430919	434055	-3327.2
1141.39	428367	431680	-3111.65
1142.08	425555	428786	-3153.01
1142.77	423005	426238	-3112.48
1143.46	421495	424125	-3691.62
1144.15	419761	422327	-3730.67
1144.84	418533	421397	-3413.72
1145.53	417503	420296	-3469.16
1146.21	416252	419020	-3475.91
1146.9	415160	418092	-3294.62
1147.59	415037	417761	-3501.73
1148.28	414557	416887	-3887.49
1148.97	414535	417341	-3411.67
1149.66	414953	417181	-3997.09
1150.35	415074	417666	-3633.6
1151.04	415646	418171	-3709.56
1151.73	415600	418160	-3673.99
1152.42	416244	418911	-3576.08
1153.11	415502	417533	-4201.42
1153.8	415051	417547	-3729.66
1154.49	413799	416760	-3246.18
1155.18	413021	415899	-3317.33
1155.87	412905	415289	-3809.36
1156.55	412500	414615	-4072.24
1157.24	412524	414828	-3884.46
1157.93	412175	414369	-3988.09
1158.62	413148	415815	-3529.76
1159.31	414319	416670	-3863.54
1160	415910	417969	-4179.95
1160.69	417534	419823	-3974.86
1161.38	419183	421746	-3725.24
1162.06	421432	423918	-3835.16
1162.75	423185	425738	-3794.72
1163.44	425919	428119	-4188.81
1164.13	428021	430375	-4066.17
1164.82	429864	432350	-3962.03
1165.51	430893	433374	-3982.41
1166.19	431702	434456	-3721.55
1166.88	432541	434801	-4228.43
1167.57	431891	434737	-3632.01
1168.26	432323	434694	-4113.35
1168.95	432023	434357	-4146.93
1169.64	432716	435255	-3951.7
1170.32	432810	435704	-3597.64
1171.01	433846	436260	-4093.17
1171.7	433187	436204	-3481.32
1172.39	433377	436383	-3495.11
1173.08	432550	435665	-3372.86
1173.76	431797	435039	-3235.02
1174.45	431798	434361	-3913.96
1175.14	429476	432333	-3585.45
1175.83	428959	431344	-4049.52
1176.52	428765	431865	-3331.22
1177.2	429334	431842	-3932.36
1177.89	430311	432589	-4177.47
1178.58	431737	434582	-3631.86
1179.27	434456	436880	-4092.5
1179.95	436472	438822	-4197.18
1180.64	439576	442211	-3958.12
1181.33	441892	443911	-4610.3
1182.02	443953	446544	-4068.81
1182.7	445030	447782	-3923.51
1183.39	445412	448356	-3737.27
1184.08	444617	447709	-3577.93
1184.77	442954	446049	-3549.82
1185.45	440038	443293	-3345.04
1186.14	436403	439803	-3145.77
1186.83	432223	435492	-3213.96
1187.51	428288	431603	-3109.59
1188.2	423422	426304	-3468.7
1188.89	420027	422963	-3364.53
1189.58	416486	419012	-3721.22
1190.26	413654	416536	-3322.35
1190.95	411016	413880	-3301.87
1191.64	409162	412048	-3250.98
1192.32	407921	410371	-3668.25
1193.01	406324	408697	-3720.95
1193.7	405117	407424	-3769.29
1194.38	404747	407034	-3784.37
1195.07	404447	406880	-3633.52
1195.76	403878	406199	-3736.73
1196.44	403495	405822	-3724.89
1197.13	403826	405859	-4024.2
1197.82	403278	405865	-3461.6
1198.5	403310	405527	-3832.87
1199.19	403492	406003	-3541
1199.88	403993	405808	-4244.77
1200.56	403962	406052	-3969.17
1201.25	404550	406342	-4276.52
1201.93	404919	406986	-4006.79
1202.62	405250	407227	-4101.91
1203.31	406089	407918	-4261.91
1203.99	406111	408522	-3680.49
1204.68	406622	408675	-4045.75
1205.37	408050	410054	-4116.79
1206.05	408819	410812	-4139.24
1206.74	409425	411580	-3985.63
1207.42	410317	412311	-4160.89
1208.11	410983	413259	-3889.16
1208.79	412630	414488	-4330.9
1209.48	414054	415724	-4541.26
1210.17	415172	417723	-3676.96
1210.85	416617	418497	-4368.8
1211.54	418363	420305	-4332.58
1212.22	419777	422277	-3796.21
1212.91	421506	423975	-3853.86
1213.59	423406	425579	-4177.79
1214.28	424638	427045	-3963.24
1214.96	427143	429443	-4107
1215.65	429016	431543	-3908
1216.34	430940	433377	-4027.61
1217.02	433096	435188	-4403.92
1217.71	434798	437119	-4201.22
1218.39	437168	439510	-4215.6
1219.08	439760	442386	-3970.21
1219.76	442515	445062	-4091.64
1220.45	445323	447512	-4491.01
1221.13	448571	450765	-4534.66
1221.82	452195	454890	-4088.38
1222.5	456661	459005	-4505.87
1223.19	460710	463269	-4351.52
1223.87	465088	467664	-4400.99
1224.56	469549	472302	-4289.82
1225.24	473980	477165	-3925.21
1225.93	478748	481706	-4223.16
1226.61	481390	484404	-4207.04
1227.3	484722	487922	-4071.54
1227.98	484589	488343	-3514.92
1228.67	486358	489801	-3852.77
1229.35	486868	490559	-3612.01
1230.04	487124	491067	-3364.53
1230.72	485724	489937	-3072.52
1231.4	485504	489292	-3493.79
1232.09	484374	488144	-3495.98
1232.77	482423	486096	-3563.67
1233.46	479187	483359	-3015.98

## Sheet: SI Figure 3
Solution_nm	Solution	MicroXtal_nm	MicroXtal
300	0.198969	178.308	-1.16767
300.5	0.189609	178.691	-1.16767
301	0.172461	179.074	-0.94642
301.5	0.156513	179.457	-0.56392
302	0.140673	179.84	-0.51142
302.5	0.127977	180.222	-0.78142
303	0.116097	180.605	-0.99142
303.5	0.105189	180.988	-0.68767
304	0.0980966	181.371	-0.32392
304.5	0.0902846	181.754	-0.99142
305	0.0814526	182.136	-1.79767
305.5	0.0733646	182.519	-1.23892
306	0.0685766	182.902	-0.41392
306.5	0.0660566	183.284	-0.63517
307	0.0615446	183.667	-1.08142
307.5	0.0567206	184.049	-1.02517
308	0.0533126	184.432	-0.75892
308.5	0.0525446	184.814	-0.77767
309	0.0512246	185.197	-1.01767
309.5	0.0489926	185.579	-0.97642
310	0.0482246	185.962	-0.76267
310.5	0.0489926	186.344	-0.95767
311	0.0505406	186.726	-1.32892
311.5	0.0506246	187.109	-1.01017
312	0.0500726	187.491	-0.23767
312.5	0.0504926	187.873	0.51233
313	0.0508166	188.255	1.44608
313.5	0.0506366	188.637	1.29608
314	0.0518846	189.02	0.30983
314.5	0.0519326	189.402	0.64733
315	0.0510806	189.784	0.69608
315.5	0.0516086	190.166	-0.02017
316	0.0530966	190.548	-0.14767
316.5	0.0541886	190.93	-0.65767
317	0.0532166	191.312	-0.78517
317.5	0.0533126	191.694	-0.05767
318	0.0550286	192.076	0.21233
318.5	0.0555206	192.458	0.10358
319	0.0561686	192.839	0.16733
319.5	0.0576086	193.221	-0.04642
320	0.0585086	193.603	-0.76267
320.5	0.0581606	193.985	-0.85267
321	0.0590366	194.366	-0.10267
321.5	0.0606566	194.748	0.45608
322	0.0614726	195.13	0.14483
322.5	0.0630686	195.511	0.08858
323	0.0648806	195.893	0.46733
323.5	0.0660566	196.275	0.20108
324	0.0663086	196.656	0.34733
324.5	0.0663446	197.038	0.65858
325	0.0664526	197.419	0.81233
325.5	0.0675206	197.801	0.61733
326	0.0691166	198.182	-0.01642
326.5	0.0701246	198.563	0.29858
327	0.0702326	198.945	0.31358
327.5	0.0700406	199.326	-0.66892
328	0.0696806	199.707	-0.60142
328.5	0.0703886	200.089	-0.03517
329	0.0737486	200.47	-0.60142
329.5	0.0748646	200.851	-0.60517
330	0.0752126	201.232	0.56108
330.5	0.0767606	201.613	1.21733
331	0.0772286	201.994	1.34483
331.5	0.0780446	202.375	1.37108
332	0.0771926	202.756	1.22483
332.5	0.0776246	203.137	1.05233
333	0.0799526	203.518	1.11233
333.5	0.0811406	203.899	1.26233
334	0.0812366	204.28	1.06358
334.5	0.0812006	204.661	1.02608
335	0.0822926	205.042	0.69983
335.5	0.0835646	205.423	0.20483
336	0.0851126	205.804	1.14983
336.5	0.0862286	206.184	1.39733
337	0.0861806	206.565	0.47858
337.5	0.0861086	206.946	0.82358
338	0.0877286	207.327	1.28108
338.5	0.0884846	207.707	0.59108
339	0.0897326	208.088	0.26858
339.5	0.0905006	208.468	1.23233
340	0.0905126	208.849	1.10108
340.5	0.0901286	209.229	-0.45517
341	0.0889286	209.61	-0.38017
341.5	0.0905366	209.99	1.21733
342	0.0924086	210.371	1.86983
342.5	0.0933926	210.751	0.90233
343	0.0934526	211.131	0.03983
343.5	0.0929126	211.512	-0.01267
344	0.0934046	211.892	0.08858
344.5	0.0935366	212.272	0.18983
345	0.0938726	212.653	-0.48892
345.5	0.0951926	213.033	-0.40267
346	0.0949646	213.413	1.11608
346.5	0.0939566	213.793	1.10483
347	0.0935246	214.173	-0.41392
347.5	0.0939086	214.553	-1.16767
348	0.0951686	214.933	-1.16767
348.5	0.0946166	215.313	-0.41017
349	0.0934526	215.693	1.05608
349.5	0.0946766	216.073	1.00733
350	0.0946406	216.453	0.20108
350.5	0.0953366	216.833	0.15233
351	0.0929366	217.213	-0.50767
351.5	0.0909566	217.593	-1.16767
352	0.0935246	217.972	-0.27517
352.5	0.0936086	218.352	1.27733
353	0.0935726	218.732	2.00483
353.5	0.0946046	219.112	2.16983
354	0.0958646	219.491	2.20733
354.5	0.0966326	219.871	2.13608
355	0.0957926	220.251	1.99733
355.5	0.0961766	220.63	1.82108
356	0.0971846	221.01	1.59983
356.5	0.0971606	221.389	0.72983
357	0.0977126	221.769	0.23858
357.5	0.0965366	222.148	1.14233
358	0.0947966	222.528	2.20358
358.5	0.0949646	222.907	2.63108
359	0.0959366	223.286	1.52483
359.5	0.0973646	223.666	0.39983
360	0.0987206	224.045	1.11983
360.5	0.0986246	224.424	1.83233
361	0.0990326	224.803	2.12483
361.5	0.0999806	225.182	1.53608
362	0.0997766	225.562	0.54983
362.5	0.0997766	225.941	1.16858
363	0.100497	226.32	1.81358
363.5	0.0998726	226.699	2.54483
364	0.0996326	227.078	3.60233
364.5	0.100089	227.457	2.94608
365	0.0994406	227.836	1.19858
365.5	0.100605	228.215	0.40358
366	0.101865	228.594	0.48983
366.5	0.101541	228.973	0.51233
367	0.101757	229.351	1.46858
367.5	0.102525	229.73	2.31983
368	0.102801	230.109	2.18483
368.5	0.101745	230.488	2.28983
369	0.102165	230.867	2.57858
369.5	0.103809	231.245	1.78358
370	0.105057	231.624	0.61733
370.5	0.104961	232.002	1.19483
371	0.103761	232.381	1.97858
371.5	0.103533	232.76	1.12733
372	0.104613	233.138	0.37358
372.5	0.104877	233.517	1.27358
373	0.104469	233.895	2.00108
373.5	0.103869	234.274	1.90358
374	0.105465	234.652	1.91108
374.5	0.108021	235.03	1.71233
375	0.107853	235.409	1.56608
375.5	0.107457	235.787	1.60733
376	0.108849	236.165	1.59233
376.5	0.109665	236.543	1.59608
377	0.109377	236.922	1.55858
377.5	0.110481	237.3	1.46858
378	0.111441	237.678	1.37483
378.5	0.112377	238.056	1.28483
379	0.112053	238.434	1.23233
379.5	0.112089	238.812	1.24733
380	0.113685	239.19	1.20608
380.5	0.114537	239.568	1.06358
381	0.116061	239.946	0.99608
381.5	0.118149	240.324	1.00733
382	0.119121	240.702	0.96983
382.5	0.120213	241.08	0.87608
383	0.121377	241.458	0.81608
383.5	0.123201	241.835	0.80483
384	0.125661	242.213	0.79358
384.5	0.127245	242.591	0.76733
385	0.129681	242.968	0.74108
385.5	0.132045	243.346	0.69983
386	0.133269	243.724	0.64733
386.5	0.135357	244.101	0.60233
387	0.137673	244.479	0.57983
387.5	0.140193	244.856	0.60608
388	0.143037	245.234	0.61733
388.5	0.145137	245.611	0.57983
389	0.147921	245.989	0.54983
389.5	0.150993	246.366	0.53858
390	0.153765	246.744	0.51983
390.5	0.156441	247.121	0.49358
391	0.159021	247.498	0.49733
391.5	0.161889	247.875	0.51233
392	0.165405	248.253	0.49733
392.5	0.168777	248.63	0.48233
393	0.172329	249.007	0.47858
393.5	0.176301	249.384	0.45608
394	0.180813	249.761	0.42608
394.5	0.185517	250.138	0.42608
395	0.189321	250.515	0.44483
395.5	0.193737	250.892	0.44483
396	0.198645	251.269	0.42983
396.5	0.202473	251.646	0.42983
397	0.206493	252.023	0.43358
397.5	0.212085	252.4	0.42233
398	0.216729	252.777	0.43358
398.5	0.221145	253.154	0.45233
399	0.226029	253.531	0.44483
399.5	0.230553	253.907	0.42983
400	0.235737	254.284	0.42233
400.5	0.241473	254.661	0.42983
401	0.246561	255.037	0.45608
401.5	0.252177	255.414	0.48233
402	0.258081	255.791	0.47483
402.5	0.262605	256.167	0.46358
403	0.267981	256.544	0.47108
403.5	0.273417	256.92	0.47483
404	0.278481	257.297	0.48983
404.5	0.284901	257.673	0.51608
405	0.291165	258.05	0.53108
405.5	0.296145	258.426	0.53858
406	0.300945	258.802	0.53858
406.5	0.307461	259.179	0.52733
407	0.313929	259.555	0.52733
407.5	0.319293	259.931	0.54608
408	0.324933	260.307	0.56108
408.5	0.331161	260.683	0.57608
409	0.337329	261.059	0.59858
409.5	0.342009	261.436	0.61358
410	0.346977	261.812	0.60983
410.5	0.353553	262.188	0.60233
411	0.359121	262.564	0.61358
411.5	0.364401	262.94	0.62858
412	0.369333	263.316	0.64358
412.5	0.374769	263.692	0.66233
413	0.380241	264.067	0.66233
413.5	0.384753	264.443	0.66233
414	0.389697	264.819	0.68483
414.5	0.394749	265.195	0.70733
415	0.399693	265.571	0.71108
415.5	0.404397	265.946	0.71108
416	0.408465	266.322	0.72983
416.5	0.412413	266.698	0.74108
417	0.416445	267.073	0.73358
417.5	0.420141	267.449	0.73358
418	0.423969	267.824	0.75983
418.5	0.427869	268.2	0.78233
419	0.431037	268.575	0.77483
419.5	0.432885	268.951	0.78983
420	0.435765	269.326	0.81233
420.5	0.439281	269.701	0.81233
421	0.442065	270.077	0.81983
421.5	0.444165	270.452	0.83483
422	0.446049	270.827	0.83858
422.5	0.447849	271.203	0.83108
423	0.449685	271.578	0.82733
423.5	0.450705	271.953	0.83483
424	0.451221	272.328	0.87233
424.5	0.452025	272.703	0.90983
425	0.452037	273.078	0.90233
425.5	0.450837	273.453	0.89108
426	0.449517	273.828	0.90233
426.5	0.447777	274.203	0.91358
427	0.444897	274.578	0.92858
427.5	0.441801	274.953	0.92483
428	0.437337	275.328	0.89108
428.5	0.431589	275.703	0.89108
429	0.426357	276.078	0.92858
429.5	0.419961	276.453	0.93233
430	0.412053	276.827	0.91733
430.5	0.403941	277.202	0.93608
431	0.395493	277.577	0.96233
431.5	0.386265	277.951	0.95483
432	0.375561	278.326	0.93233
432.5	0.364257	278.701	0.96608
433	0.353937	279.075	1.01858
433.5	0.342729	279.45	1.01858
434	0.329841	279.824	0.99608
434.5	0.316977	280.199	0.96983
435	0.304581	280.573	0.95858
435.5	0.292377	280.947	0.95483
436	0.279189	281.322	0.94358
436.5	0.265965	281.696	0.94358
437	0.253245	282.07	0.96233
437.5	0.240957	282.445	0.97358
438	0.229125	282.819	0.95858
438.5	0.217449	283.193	0.95108
439	0.205329	283.567	0.95483
439.5	0.193845	283.941	0.95483
440	0.183405	284.315	0.95483
440.5	0.172989	284.689	0.94358
441	0.162993	285.063	0.91733
441.5	0.153933	285.437	0.88733
442	0.145725	285.811	0.86858
442.5	0.137481	286.185	0.87608
443	0.129321	286.559	0.87608
443.5	0.122013	286.933	0.84608
444	0.115473	287.307	0.81233
444.5	0.108969	287.681	0.79358
445	0.101985	288.054	0.78983
445.5	0.0956606	288.428	0.78983
446	0.0909326	288.802	0.78983
446.5	0.0861566	289.175	0.78233
447	0.0812726	289.549	0.77108
447.5	0.0771086	289.923	0.77108
448	0.0736766	290.296	0.77108
448.5	0.0703046	290.67	0.75233
449	0.0663446	291.043	0.73358
449.5	0.0628286	291.417	0.73733
450	0.0601766	291.79	0.72983
450.5	0.0576686	292.163	0.70358
451	0.0550886	292.537	0.68108
451.5	0.0522326	292.91	0.65108
452	0.0493526	293.283	0.62108
452.5	0.0470486	293.657	0.58733
453	0.0450686	294.03	0.54608
453.5	0.0426686	294.403	0.51608
454	0.0401606	294.776	0.50108
454.5	0.0381326	295.149	0.48608
455	0.0363206	295.522	0.45608
455.5	0.0348206	295.895	0.42608
456	0.0332846	296.268	0.40358
456.5	0.0316286	296.641	0.38108
457	0.0302006	297.014	0.36233
457.5	0.0286406	297.387	0.34358
458	0.0270566	297.76	0.31733
458.5	0.0255326	298.133	0.29108
459	0.0245846	298.506	0.27233
459.5	0.0236966	298.879	0.25358
460	0.0218486	299.251	0.23108
460.5	0.0208286	299.624	0.21233
461	0.0201086	299.997	0.20108
461.5	0.0187166	300.369	0.18983
462	0.0178646	300.742	0.17108
462.5	0.0167606	301.114	0.15233
463	0.0157046	301.487	0.14483
463.5	0.0152246	301.86	0.14108
464	0.0140846	302.232	0.12608
464.5	0.0129326	302.604	0.10733
465	0.0119486	302.977	0.09233
465.5	0.0112166	303.349	0.08108
466	0.0107966	303.722	0.07358
466.5	0.0099326	304.094	0.06983
467	0.0088286	304.466	0.06983
467.5	0.0077366	304.838	0.06233
468	0.0071846	305.211	0.05108
468.5	0.0067526	305.583	0.04358
469	0.0062486	305.955	0.03608
469.5	0.0058646	306.327	0.03233
470	0.0054326	306.699	0.02858
470.5	0.0052406	307.071	0.01733
471	0.0048446	307.443	0.01358
471.5	0.0039806	307.815	0.02108
472	0.0033206	308.187	0.02108
472.5	0.0029606	308.559	0.01358
473	0.0024806	308.931	0.00983
473.5	0.0021566	309.303	0.01358
474	0.0020246	309.674	0.01733
474.5	0.0017606	310.046	0.01358
475	0.0018806	310.418	0.00983
475.5	0.0017486	310.789	0.01358
476	0.0008846	311.161	0.01358
476.5	-9.94e-05	311.533	0.00983
477	-0.0005074	311.904	0.00983
477.5	3.26e-05	312.276	0.00608
478	0.0002126	312.647	0.00233
478.5	-0.0003994	313.019	0.00233
479	-0.0007954	313.39	0.00233
479.5	-0.0009994	313.762	0.00233
480	-0.0014194	314.133	0.00608
480.5	-0.0017914	314.504	0.00983
481	-0.0021754	314.876	0.00608
481.5	-0.0025714	315.247	0.00233
482	-0.0023674	315.618	0.00233
482.5	-0.0021394	315.99	0.00608
483	-0.0025714	316.361	0.00983
483.5	-0.0028834	316.732	0.00983
484	-0.0027754	317.103	0.01358
484.5	-0.0026674	317.474	0.01358
485	-0.0025594	317.845	0.00983
485.5	-0.0029914	318.216	0.01358
486	-0.0033034	318.587	0.01358
486.5	-0.0028834	318.958	0.00983
487	-0.0029074	319.329	0.00983
487.5	-0.0030874	319.7	0.00608
488	-0.0036514	320.071	0.00233
488.5	-0.0041434	320.441	0.00608
489	-0.0040954	320.812	0.01358
489.5	-0.0042394	321.183	0.01733
490	-0.0039994	321.554	0.01733
490.5	-0.0039514	321.924	0.01733
491	-0.0039514	322.295	0.01358
491.5	-0.0036154	322.665	0.00983
492	-0.0037234	323.036	0.01358
492.5	-0.0041074	323.407	0.01733
493	-0.0046834	323.777	0.01733
493.5	-0.0049354	324.147	0.01733
494	-0.0047914	324.518	0.02108
494.5	-0.0047554	324.888	0.02108
495	-0.0051154	325.259	0.01733
495.5	-0.0055354	325.629	0.02108
496	-0.0056554	325.999	0.01733
496.5	-0.0054634	326.369	0.00983
497	-0.0051754	326.74	0.01358
497.5	-0.0053914	327.11	0.01358
498	-0.0056914	327.48	0.01358
498.5	-0.0055234	327.85	0.01733
499	-0.0053914	328.22	0.01733
499.5	-0.0050434	328.59	0.02483
500	-0.0051874	328.96	0.03233
500.5	-0.0056914	329.33	0.03233
501	-0.0058354	329.7	0.03233
501.5	-0.0057754	330.07	0.03608
502	-0.0058114	330.44	0.03983
502.5	-0.0059434	330.81	0.03608
503	-0.0062554	331.18	0.03233
503.5	-0.0066754	331.549	0.03233
504	-0.0064234	331.919	0.03233
504.5	-0.0058714	332.289	0.03233
505	-0.0055954	332.658	0.03233
505.5	-0.0055954	333.028	0.03233
506	-0.0056554	333.398	0.02858
506.5	-0.0056674	333.767	0.02483
507	-0.0055714	334.137	0.02858
507.5	-0.0057634	334.506	0.03608
508	-0.0060754	334.876	0.03983
508.5	-0.0061954	335.245	0.03233
509	-0.0061234	335.614	0.02483
509.5	-0.0056914	335.984	0.02858
510	-0.0055714	336.353	0.03233
510.5	-0.0060394	336.722	0.03233
511	-0.0064234	337.092	0.03608
511.5	-0.0059434	337.461	0.04358
512	-0.0053554	337.83	0.04733
512.5	-0.0054274	338.199	0.04733
513	-0.0058354	338.568	0.04733
513.5	-0.0061234	338.937	0.04358
514	-0.0061474	339.306	0.03983
514.5	-0.0059074	339.675	0.03983
515	-0.0057754	340.044	0.03983
515.5	-0.0058354	340.413	0.04358
516	-0.0061234	340.782	0.05108
516.5	-0.0061954	341.151	0.05483
517	-0.0060874	341.52	0.04733
517.5	-0.0060874	341.888	0.03983
518	-0.0061114	342.257	0.04358
518.5	-0.0064714	342.626	0.04733
519	-0.0064234	342.995	0.05108
519.5	-0.0060394	343.363	0.05483
520	-0.0059434	343.732	0.05108
520.5	-0.0057754	344.1	0.04358
521	-0.0058474	344.469	0.03608
521.5	-0.0061474	344.838	0.03608
522	-0.0061234	345.206	0.04733
522.5	-0.0058354	345.574	0.05858
523	-0.0057394	345.943	0.05483
523.5	-0.0061954	346.311	0.04358
524	-0.0064714	346.68	0.04358
524.5	-0.0063034	347.048	0.05108
525	-0.0060154	347.416	0.05108
525.5	-0.0055714	347.784	0.03983
526	-0.0057394	348.152	0.03983
526.5	-0.0062194	348.521	0.05483
527	-0.0059434	348.889	0.05858
527.5	-0.0055594	349.257	0.05108
528	-0.0054874	349.625	0.04733
528.5	-0.0055714	349.993	0.05108
529	-0.0058114	350.361	0.05108
529.5	-0.0057754	350.729	0.04358
530	-0.0054634	351.097	0.04358
530.5	-0.0055714	351.465	0.05108
531	-0.0059074	351.832	0.05483
531.5	-0.0056554	352.2	0.05483
532	-0.0053194	352.568	0.05858
532.5	-0.0053554	352.936	0.06233
533	-0.0054514	353.303	0.06233
533.5	-0.0054274	353.671	0.06233
534	-0.0053794	354.039	0.05858
534.5	-0.0049954	354.406	0.05858
535	-0.0043834	354.774	0.06608
535.5	-0.0044074	355.141	0.06608
536	-0.0051154	355.509	0.06233
536.5	-0.0053074	355.876	0.06608
537	-0.0051034	356.244	0.06983
537.5	-0.0056314	356.611	0.05858
538	-0.0052834	356.978	0.04733
538.5	-0.0043714	357.346	0.04733
539	-0.0044914	357.713	0.04733
539.5	-0.0048994	358.08	0.05108
540	-0.0049594	358.447	0.05483
540.5	-0.0049354	358.815	0.06233
541	-0.0046474	359.182	0.06608
541.5	-0.0046834	359.549	0.05858
542	-0.0049714	359.916	0.05858
542.5	-0.0046954	360.283	0.06608
543	-0.0044914	360.65	0.06983
543.5	-0.0043354	361.017	0.06608
544	-0.0043354	361.384	0.06608
544.5	-0.0046954	361.751	0.06983
545	-0.0048274	362.117	0.06608
545.5	-0.0045634	362.484	0.06233
546	-0.0044794	362.851	0.05858
546.5	-0.0046834	363.218	0.05483
547	-0.0049714	363.584	0.05483
547.5	-0.0052114	363.951	0.05108
548	-0.0049954	364.318	0.05108
548.5	-0.0049714	364.684	0.05858
549	-0.0052594	365.051	0.06608
549.5	-0.0052234	365.417	0.07358
550	-0.0048994	365.784	0.06983
550.5	-0.0044074	366.15	0.05858
551	-0.0046114	366.517	0.05858
551.5	-0.0053794	366.883	0.06608
552	-0.0060514	367.25	0.06983
552.5	-0.0063034	367.616	0.07358
553	-0.0063874	367.982	0.07358
553.5	-0.0066034	368.348	0.06233
554	-0.0067354	368.715	0.05858
554.5	-0.0073114	369.081	0.06608
555	-0.0075154	369.447	0.06608
555.5	-0.0068074	369.813	0.06233
556	-0.0069994	370.179	0.06983
556.5	-0.0077194	370.545	0.07358
557	-0.0081754	370.911	0.06608
557.5	-0.0081754	371.277	0.06608
558	-0.0077554	371.643	0.07358
558.5	-0.0080074	372.009	0.07358
559	-0.0090514	372.375	0.06608
559.5	-0.0095314	372.74	0.06608
560	-0.0093154	373.106	0.06983
560.5	-0.0091114	373.472	0.07358
561	-0.0093874	373.838	0.08108
561.5	-0.0100234	374.203	0.08108
562	-0.0103354	374.569	0.07358
562.5	-0.0102514	374.934	0.06983
563	-0.0101914	375.3	0.06983
563.5	-0.0105154	375.666	0.06608
564	-0.0109234	376.031	0.06983
564.5	-0.0113674	376.396	0.08483
565	-0.0114394	376.762	0.09233
565.5	-0.0112834	377.127	0.08483
566	-0.0115594	377.493	0.06983
566.5	-0.0122074	377.858	0.06608
567	-0.0124234	378.223	0.07358
567.5	-0.0119074	378.588	0.07733
568	-0.0116554	378.954	0.07358
568.5	-0.0119794	379.319	0.06983
569	-0.0122434	379.684	0.07733
569.5	-0.0120394	380.049	0.08483
570	-0.0117874	380.414	0.07733
570.5	-0.0117514	380.779	0.07358
571	-0.0118714	381.144	0.08108
571.5	-0.0121474	381.509	0.08483
572	-0.0123514	381.874	0.09233
572.5	-0.0118954	382.239	0.09983
573	-0.0115594	382.604	0.09608
573.5	-0.0121354	382.968	0.08858
574	-0.0122554	383.333	0.08858
574.5	-0.0118594	383.698	0.09233
575	-0.0113434	384.062	0.08858
575.5	-0.0112354	384.427	0.08858
576	-0.0114754	384.792	0.09608
576.5	-0.0111394	385.156	0.10358
577	-0.0103714	385.521	0.10358
577.5	-0.0100234	385.885	0.09608
578	-0.0103234	386.25	0.09233
578.5	-0.0103354	386.614	0.09608
579	-0.0098794	386.979	0.10358
579.5	-0.0092434	387.343	0.11108
580	-0.0085954	387.707	0.11108
580.5	-0.0082354	388.072	0.10733
581	-0.0082714	388.436	0.11483
581.5	-0.0080794	388.8	0.11858
582	-0.0074314	389.164	0.11108
582.5	-0.0070594	389.528	0.11108
583	-0.0069874	389.893	0.11858
583.5	-0.0067354	390.257	0.11858
584	-0.0059794	390.621	0.12233
584.5	-0.0051394	390.985	0.13358
585	-0.0049954	391.349	0.12983
585.5	-0.0048754	391.713	0.12233
586	-0.0043714	392.076	0.12608
586.5	-0.0038914	392.44	0.13733
587	-0.0032314	392.804	0.14483
587.5	-0.0028474	393.168	0.14108
588	-0.0028114	393.532	0.14108
588.5	-0.0024274	393.895	0.14858
589	-0.0019474	394.259	0.15233
589.5	-0.0015994	394.623	0.14858
590	-0.0014914	394.986	0.14483
590.5	-0.0009994	395.35	0.15233
591	6.86e-05	395.713	0.16358
591.5	0.0005726	396.077	0.16733
592	0.0002846	396.44	0.16733
592.5	0.0002966	396.804	0.17108
593	0.0005006	397.167	0.17858
593.5	0.0005966	397.53	0.17483
594	0.0006806	397.894	0.17108
594.5	0.0008366	398.257	0.18983
595	0.0012926	398.62	0.20483
595.5	0.0019886	398.983	0.20483
596	0.0023846	399.346	0.20108
596.5	0.0020726	399.71	0.19358
597	0.0016166	400.073	0.20108
597.5	0.0015446	400.436	0.21983
598	0.0020366	400.799	0.22358
598.5	0.0023126	401.162	0.21608
599	0.0016046	401.525	0.21233
599.5	0.0007046	401.888	0.21608
600	0.0005966	402.25	0.23108
600.5	0.0006446	402.613	0.24608
601	0.0001166	402.976	0.24983
601.5	-0.0004714	403.339	0.25358
602	-0.0010714	403.701	0.25358
602.5	-0.0014554	404.064	0.24608
603	-0.0014434	404.427	0.24233
603.5	-0.0020434	404.789	0.24608
604	-0.0032194	405.152	0.26483
604.5	-0.0041674	405.514	0.27983
605	-0.0047314	405.877	0.27608
605.5	-0.0053194	406.239	0.27233
606	-0.0062194	406.602	0.26858
606.5	-0.0073834	406.964	0.26858
607	-0.0085234	407.327	0.27608
607.5	-0.0096034	407.689	0.27983
608	-0.0106834	408.051	0.27983
608.5	-0.0118234	408.413	0.28733
609	-0.0127954	408.776	0.29858
609.5	-0.0133234	409.138	0.30233
610	-0.0138154	409.5	0.30608
610.5	-0.0146194	409.862	0.32483
611	-0.0156874	410.224	0.33983
611.5	-0.0166594	410.586	0.33608
612	-0.0174994	410.948	0.33983
612.5	-0.0182794	411.31	0.33983
613	-0.0191074	411.672	0.32858
613.5	-0.0204754	412.034	0.33233
614	-0.0216394	412.396	0.34733
614.5	-0.0222154	412.757	0.35483
615	-0.0224554	413.119	0.35858
615.5	-0.0229714	413.481	0.36233
616	-0.0239914	413.842	0.36233
616.5	-0.0247114	414.204	0.36983
617	-0.0255154	414.566	0.37358
617.5	-0.0262834	414.927	0.36608
618	-0.0271594	415.289	0.36608
618.5	-0.0277834	415.65	0.38108
619	-0.0278434	416.012	0.38858
619.5	-0.0285154	416.373	0.38108
620	-0.0296674	416.735	0.38108
620.5	-0.0306634	417.096	0.38483
621	-0.0311194	417.457	0.38108
621.5	-0.0313594	417.818	0.37358
622	-0.0316474	418.18	0.37733
622.5	-0.0324154	418.541	0.38108
623	-0.0331474	418.902	0.37733
623.5	-0.0330994	419.263	0.38483
624	-0.0329194	419.624	0.39983
624.5	-0.0331714	419.985	0.42233
625	-0.0339394	420.346	0.42983
625.5	-0.0343114	420.707	0.39983
626	-0.0343834	421.068	0.38108
626.5	-0.0349474	421.429	0.39608
627	-0.0357514	421.79	0.41108
627.5	-0.0363394	422.151	0.41483
628	-0.0367354	422.512	0.41858
628.5	-0.0368554	422.872	0.42233
629	-0.0371434	423.233	0.41858
629.5	-0.0375994	423.594	0.41858
630	-0.0380794	423.954	0.42608
630.5	-0.0379834	424.315	0.42233
631	-0.0376354	424.676	0.41483
631.5	-0.0380074	425.036	0.42608
632	-0.0385594	425.397	0.44108
632.5	-0.0386434	425.757	0.44483
633	-0.0385954	426.117	0.43733
633.5	-0.0391354	426.478	0.42983
634	-0.0398314	426.838	0.42608
634.5	-0.0402154	427.198	0.42233
635	-0.0400594	427.559	0.43358
635.5	-0.0395794	427.919	0.44483
636	-0.0397474	428.279	0.43733
636.5	-0.0401794	428.639	0.42233
637	-0.0402514	428.999	0.40733
637.5	-0.0399874	429.359	0.39233
638	-0.0399994	429.719	0.39233
638.5	-0.0403114	430.079	0.39983
639	-0.0406234	430.439	0.39233
639.5	-0.0406954	430.799	0.38858
640	-0.0406354	431.159	0.39233
640.5	-0.0409114	431.519	0.39233
641	-0.0410434	431.879	0.38483
641.5	-0.0410794	432.239	0.36983
642	-0.0408034	432.598	0.36233
642.5	-0.0408274	432.958	0.36983
643	-0.0410794	433.318	0.37733
643.5	-0.0412834	433.677	0.36983
644	-0.0415354	434.037	0.34733
644.5	-0.0414514	434.396	0.33233
645	-0.0411874	434.756	0.33983
645.5	-0.0417034	435.115	0.34358
646	-0.0421594	435.475	0.32858
646.5	-0.0417154	435.834	0.30608
647	-0.0414634	436.194	0.29858
647.5	-0.0417634	436.553	0.29483
648	-0.0423994	436.912	0.27233
648.5	-0.0425794	437.271	0.25358
649	-0.0423394	437.631	0.24983
649.5	-0.0425674	437.99	0.24608
650	-0.0430354	438.349	0.24233
650.5	-0.0429154	438.708	0.23483
651	-0.0423754	439.067	0.21983
651.5	-0.0421114	439.426	0.20858
652	-0.0425794	439.785	0.19733
652.5	-0.0432034	440.144	0.17858
653	-0.0429994	440.503	0.16358
653.5	-0.0427594	440.862	0.16733
654	-0.0430954	441.221	0.18233
654.5	-0.0431674	441.579	0.18233
655	-0.0431674	441.938	0.15983
655.5	-0.0430714	442.297	0.14483
656	-0.0432394	442.656	0.14483
656.5	-0.0437554	443.014	0.14108
657	-0.0438274	443.373	0.14108
657.5	-0.0436234	443.731	0.14108
658	-0.0435394	444.09	0.13358
658.5	-0.0436834	444.448	0.12233
659	-0.0439954	444.807	0.11108
659.5	-0.0443194	445.165	0.10733
660	-0.0444154	445.524	0.11108
660.5	-0.0449434	445.882	0.11483
661	-0.0455074	446.24	0.09983
661.5	-0.0454354	446.598	0.07733
662	-0.0448834	446.957	0.06983
662.5	-0.0448354	447.315	0.07733
663	-0.0450754	447.673	0.08858
663.5	-0.0450754	448.031	0.08858
664	-0.0450514	448.389	0.07733
664.5	-0.0449074	448.747	0.06608
665	-0.0454594	449.105	0.06983
665.5	-0.0462034	449.463	0.07733
666	-0.0461554	449.821	0.07358
666.5	-0.0460834	450.179	0.06608
667	-0.0462754	450.537	0.06608
667.5	-0.0465034	450.895	0.06608
668	-0.0466594	451.252	0.05108
668.5	-0.0464794	451.61	0.04358
669	-0.0464794	451.968	0.05108
669.5	-0.0470674	452.325	0.05108
670	-0.0476914	452.683	0.05108
670.5	-0.0475474	453.041	0.05858
671	-0.0474394	453.398	0.04733
671.5	-0.0476314	453.756	0.03233
672	-0.0479434	454.113	0.03608
672.5	-0.0479434	454.47	0.03233
673	-0.0477274	454.828	0.03233
673.5	-0.0480154	455.185	0.04733
674	-0.0485194	455.542	0.04733
674.5	-0.0487114	455.9	0.03983
675	-0.0484354	456.257	0.03983
675.5	-0.0483514	456.614	0.03233
676	-0.0487714	456.971	0.02108
676.5	-0.0491194	457.328	0.02858
677	-0.0491554	457.685	0.04358
677.5	-0.0493714	458.042	0.03608
678	-0.0492874	458.399	0.02108
678.5	-0.0493354	458.756	0.01733
679	-0.0498514	459.113	0.01358
679.5	-0.0497914	459.47	0.00983
680	-0.0492874	459.827	0.00983
680.5	-0.0493954	460.184	0.00983
681	-0.0498154	460.541	0.01358
681.5	-0.0499234	460.897	0.01358
682	-0.0498754	461.254	0.00983
682.5	-0.0496354	461.611	0.00608
683	-0.0499234	461.967	-0.00142
683.5	-0.0504034	462.324	-0.00142
684	-0.0501994	462.68	0.00608
684.5	-0.0497794	463.037	0.00983
685	-0.0498514	463.393	0.00983
685.5	-0.0504394	463.75	0.00608
686	-0.0507154	464.106	-0.00142
686.5	-0.0506074	464.462	-0.00142
687	-0.0507874	464.819	-0.00517
687.5	-0.0510034	465.175	-0.00517
688	-0.0511714	465.531	0.00608
688.5	-0.0509674	465.887	0.00233
689	-0.0507514	466.244	-0.00142
689.5	-0.0507514	466.6	0.00233
690	-0.0510634	466.956	0.00233
690.5	-0.0512434	467.312	0.00233
691	-0.0504754	467.668	0.00233
691.5	-0.0507274	468.024	0.00233
692	-0.0516994	468.38	0.00608
692.5	-0.0515914	468.735	0.00983
693	-0.0516874	469.091	0.00608
693.5	-0.0518794	469.447	-0.00142
694	-0.0519994	469.803	-0.00517
694.5	-0.0527674	470.159	-0.00142
695	-0.0528514	470.514	-0.00142
695.5	-0.0524194	470.87	-0.00142
696	-0.0522514	471.225	0.00983
696.5	-0.0523594	471.581	0.01358
697	-0.0521914	471.937	0.00233
697.5	-0.0517714	472.292	-0.00142
698	-0.0516274	472.647	0.00983
698.5	-0.0519034	473.003	0.01358
699	-0.0524314	473.358	0.00983
699.5	-0.0524314	473.714	0.00983
700	-0.0519514	474.069	0.00983
		474.424	0.00608
		474.779	-0.00517
		475.135	-0.00892
		475.49	-0.00142
		475.845	0.00233
		476.2	0.00233
		476.555	0.00233
		476.91	-0.00142
		477.265	-0.00517
		477.62	-0.00517
		477.974	-0.00517
		478.329	-0.00517
		478.684	-0.00517
		479.039	-0.00517
		479.394	-0.00142
		479.748	0.00608
		480.103	0.00608
		480.457	0.00233
		480.812	-0.00142
		481.166	-0.00517
		481.521	0.00233
		481.875	0.01358
		482.23	0.01358
		482.584	0.00608
		482.938	-0.00142
		483.293	-0.00517
		483.647	-0.00142
		484.001	-0.00142
		484.355	-0.00517
		484.709	0.00233
		485.063	0.00983
		485.418	0.00608
		485.772	0.00233
		486.125	0.00233
		486.479	0.00608
		486.833	0.00983
		487.187	0.00608
		487.541	0.00233
		487.895	0.00608
		488.248	0.01358
		488.602	0.01358
		488.956	0.00608
		489.309	0.00233
		489.663	0.00233
		490.016	0.00233
		490.37	0.00608
		490.723	0.00983
		491.077	0.00608
		491.43	-0.00142
		491.783	-0.00517
		492.137	-0.00142
		492.49	0.00233
		492.843	0.00233
		493.196	0.00608
		493.55	0.00983
		493.903	0.00983
		494.256	0.00983
		494.609	0.00608
		494.962	0.00608
		495.315	0.01358
		495.667	0.01358
		496.02	0.00233
		496.373	-0.00517
		496.726	-0.00142
		497.079	0.00233
		497.431	0.00233
		497.784	-0.00142
		498.137	-0.00892
		498.489	-0.00892
		498.842	-0.00142
		499.194	0.00233
		499.547	0.00233
		499.899	0.00233
		500.252	0.00233
		500.604	0.00233
		500.956	0.00233
		501.308	0.00233
		501.661	0.00608
		502.013	0.00983
		502.365	0.00983
		502.717	0.01358
		503.069	0.01358
		503.421	0.00983
		503.773	0.00983
		504.125	0.00983
		504.477	0.01733
		504.829	0.02108
		505.181	0.00983
		505.532	0.00233
		505.884	0.00608
		506.236	0.00983
		506.588	0.01358
		506.939	0.02108
		507.291	0.02108
		507.642	0.00983
		507.994	0.00608
		508.345	0.01733
		508.697	0.02108
		509.048	0.01358
		509.399	0.00608
		509.751	0.00608
		510.102	0.00983
		510.453	0.00983
		510.804	0.01733
		511.156	0.02483
		511.507	0.02108
		511.858	0.01733
		512.209	0.01358
		512.56	0.00608
		512.911	0.00608
		513.262	0.00983
		513.612	0.00983
		513.963	0.00983
		514.314	0.01358
		514.665	0.02108
		515.015	0.02108
		515.366	0.02483
		515.717	0.03233
		516.067	0.02858
		516.418	0.02108
		516.768	0.00983
		517.119	0.00608
		517.469	0.01733
		517.82	0.02483
		518.17	0.02483
		518.52	0.02858
		518.871	0.02858
		519.221	0.02108
		519.571	0.01733
		519.921	0.02483
		520.271	0.03233
		520.621	0.02858
		520.971	0.02858
		521.321	0.02858
		521.671	0.02483
		522.021	0.02483
		522.371	0.02108
		522.721	0.02108
		523.07	0.02108
		523.42	0.01733
		523.77	0.02108
		524.12	0.02483
		524.469	0.02108
		524.819	0.00983
		525.168	0.00608
		525.518	0.01358
		525.867	0.02108
		526.217	0.02108
		526.566	0.01358
		526.915	0.01733
		527.265	0.02858
		527.614	0.02858
		527.963	0.02483
		528.312	0.02483
		528.661	0.02108
		529.01	0.02108
		529.359	0.02858
		529.708	0.02858
		530.057	0.02483
		530.406	0.02483
		530.755	0.02483
		531.104	0.02858
		531.453	0.02858
		531.802	0.02108
		532.15	0.02483
		532.499	0.03983
		532.848	0.04358
		533.196	0.03233
		533.545	0.02108
		533.893	0.01733
		534.242	0.02108
		534.59	0.02858
		534.939	0.02858
		535.287	0.02483
		535.635	0.02483
		535.984	0.01733
		536.332	0.01358
		536.68	0.02858
		537.028	0.04358
		537.376	0.03983
		537.724	0.02858
		538.072	0.02858
		538.42	0.03233
		538.768	0.03233
		539.116	0.02858
		539.464	0.02483
		539.812	0.02858
		540.16	0.03233
		540.507	0.03233
		540.855	0.03233
		541.203	0.03233
		541.55	0.02858
		541.898	0.02483
		542.246	0.02858
		542.593	0.03233
		542.94	0.03608
		543.288	0.03608
		543.635	0.02483
		543.983	0.01733
		544.33	0.02108
		544.677	0.02858
		545.024	0.02858
		545.371	0.02483
		545.719	0.02858
		546.066	0.03233
		546.413	0.02858
		546.76	0.02483
		547.107	0.02858
		547.454	0.03608
		547.8	0.03983
		548.147	0.03608
		548.494	0.03608
		548.841	0.04358
		549.188	0.04733
		549.534	0.04358
		549.881	0.03608
		550.227	0.03233
		550.574	0.03233
		550.921	0.03608
		551.267	0.04733
		551.613	0.05108
		551.96	0.04358
		552.306	0.03608
		552.652	0.02483
		552.999	0.01733
		553.345	0.02483
		553.691	0.03608
		554.037	0.03608
		554.383	0.02858
		554.729	0.02483
		555.075	0.02858
		555.421	0.03233
		555.767	0.03233
		556.113	0.03233
		556.459	0.03233
		556.805	0.03233
		557.151	0.03233
		557.496	0.03233
		557.842	0.02858
		558.188	0.02483
		558.533	0.02858
		558.879	0.02858
		559.224	0.02483
		559.57	0.02858
		559.915	0.03233
		560.261	0.03608
		560.606	0.03983
		560.951	0.03608
		561.296	0.03233
		561.642	0.03233
		561.987	0.03233
		562.332	0.03233
		562.677	0.02858
		563.022	0.02108
		563.367	0.02108
		563.712	0.02858
		564.057	0.02858
		564.402	0.02483
		564.747	0.02858
		565.092	0.03233
		565.436	0.03233
		565.781	0.02858
		566.126	0.02483
		566.47	0.02858
		566.815	0.03233
		567.16	0.03233
		567.504	0.03233
		567.849	0.02858
		568.193	0.02483
		568.537	0.02483
		568.882	0.02483
		569.226	0.02858
		569.57	0.03233
		569.915	0.02483
		570.259	0.01733
		570.603	0.02108
		570.947	0.01733
		571.291	0.00608
		571.635	0.00233
		571.979	0.00608
		572.323	0.01358
		572.667	0.01733
		573.011	0.01733
		573.354	0.01733
		573.698	0.01733
		574.042	0.01733
		574.386	0.01358
		574.729	0.00983
		575.073	0.01358
		575.416	0.01733
		575.76	0.01733
		576.103	0.01358
		576.447	0.00608
		576.79	0.00608
		577.133	0.01358
		577.477	0.01733
		577.82	0.01733
		578.163	0.01733
		578.506	0.01358
		578.85	0.00983
		579.193	0.00983
		579.536	0.00608
		579.879	0.00608
		580.222	0.01358
		580.565	0.01733
		580.907	0.01733
		581.25	0.01358
		581.593	0.00608
		581.936	0.00608
		582.278	0.00983
		582.621	0.00983
		582.964	0.01358
		583.306	0.01733
		583.649	0.01733
		583.991	0.01733
		584.334	0.01733
		584.676	0.01733
		585.019	0.01733
		585.361	0.01733
		585.703	0.01733
		586.045	0.01733
		586.388	0.01733
		586.73	0.01733
		587.072	0.01733
		587.414	0.01733
		587.756	0.01733
		588.098	0.01733
		588.44	0.01358
		588.782	0.01358
		589.124	0.02108
		589.466	0.02483
		589.807	0.02858
		590.149	0.02858
		590.491	0.02108
		590.832	0.02108
		591.174	0.02858
		591.516	0.02858
		591.857	0.02108
		592.199	0.02108
		592.54	0.02858
		592.881	0.02858
		593.223	0.02108
		593.564	0.02108
		593.905	0.02483
		594.246	0.02483
		594.588	0.02858
		594.929	0.02858
		595.27	0.02108
		595.611	0.02483
		595.952	0.03608
		596.293	0.03608
		596.634	0.03233
		596.975	0.03608
		597.316	0.03983
		597.656	0.03608
		597.997	0.03233
		598.338	0.03233
		598.678	0.03233
		599.019	0.03233
		599.36	0.03233
		599.7	0.02858
		600.041	0.02108
		600.381	0.01733
		600.722	0.02108
		601.062	0.02858
		601.402	0.02858
		601.743	0.02108
		602.083	0.02108
		602.423	0.02858
		602.763	0.03233
		603.103	0.03233
		603.443	0.02858
		603.783	0.02108
		604.123	0.01733
		604.463	0.02108
		604.803	0.02858
		605.143	0.03233
		605.483	0.03233
		605.823	0.02858
		606.162	0.02108
		606.502	0.01733
		606.842	0.01733
		607.181	0.01358
		607.521	0.01358
		607.86	0.02108
		608.2	0.02108
		608.539	0.01733
		608.878	0.01733
		609.218	0.01733
		609.557	0.01733
		609.896	0.01733
		610.236	0.01733
		610.575	0.01358
		610.914	0.00983
		611.253	0.01358
		611.592	0.01358
		611.931	0.00608
		612.27	0.00608
		612.609	0.01358
		612.948	0.01733
		613.286	0.01358
		613.625	0.00983
		613.964	0.00983
		614.303	0.00608
		614.641	0.00233
		614.98	0.00233
		615.318	0.00233
		615.657	0.00233
		615.995	-0.00142
		616.334	-0.00517
		616.672	-0.00142
		617.011	0.00233
		617.349	-0.00142
		617.687	-0.00142
		618.025	0.00983
		618.364	0.01358
		618.702	0.00983
		619.04	0.01358
		619.378	0.01733
		619.716	0.01733
		620.054	0.01358
		620.392	0.00608
		620.729	0.00233
		621.067	-0.00142
		621.405	-0.00517
		621.743	-0.00142
		622.08	0.00233
		622.418	-0.00142
		622.756	-0.00517
		623.093	-0.00142
		623.431	-0.00142
		623.768	-0.00892
		624.106	-0.01642
		624.443	-0.02392
		624.78	-0.02392
		625.118	-0.01267
		625.455	-0.00517
		625.792	-0.00892
		626.129	-0.00892
		626.466	-0.00142
		626.804	-0.00142
		627.141	-0.00892
		627.478	-0.01267
		627.815	-0.00892
		628.151	-0.00517
		628.488	-0.00517
		628.825	-0.00517
		629.162	-0.00517
		629.499	-0.00517
		629.835	-0.00517
		630.172	-0.00517
		630.509	-0.00892
		630.845	-0.01267
		631.182	-0.01267
		631.518	-0.00892
		631.854	-0.00142
		632.191	0.00608
		632.527	0.00608
		632.863	-0.00517
		633.2	-0.00892
		633.536	-0.00142
		633.872	-0.00142
		634.208	-0.00517
		634.544	-0.00892
		634.88	-0.01642
		635.216	-0.01267
		635.552	-0.00142
		635.888	-0.00142
		636.224	-0.00517
		636.56	-0.00517
		636.896	-0.00517
		637.231	-0.00142
		637.567	-0.00142
		637.903	-0.00517
		638.238	-0.00517
		638.574	-0.00892
		638.909	-0.01267
		639.245	-0.00892
		639.58	-0.00517
		639.915	-0.00892
		640.251	-0.01267
		640.586	-0.00892
		640.921	-0.00517
		641.256	-0.00892
		641.592	-0.01642
		641.927	-0.02392
		642.262	-0.02392
		642.597	-0.01642
		642.932	-0.01267
		643.267	-0.01267
		643.602	-0.00892
		643.936	-0.00142
		644.271	0.00233
		644.606	-0.00142
		644.941	-0.00892
		645.275	-0.00892
		645.61	-0.00517
		645.944	-0.00892
		646.279	-0.01267
		646.614	-0.01267
		646.948	-0.01642
		647.282	-0.02017
		647.617	-0.01642
		647.951	-0.01642
		648.285	-0.02017
		648.619	-0.01642
		648.954	-0.01642
		649.288	-0.02392
		649.622	-0.02392
		649.956	-0.02017
		650.29	-0.01642
		650.624	-0.00892
		650.958	-0.01267
		651.292	-0.02017
		651.625	-0.01642
		651.959	-0.01642
		652.293	-0.02017
		652.627	-0.01642
		652.96	-0.01642
		653.294	-0.02017
		653.627	-0.01642
		653.961	-0.01267
		654.294	-0.01267
		654.628	-0.01642
		654.961	-0.02392
		655.295	-0.03142
		655.628	-0.04267
		655.961	-0.05767
		656.294	-0.06517
		656.627	-0.05767
		656.96	-0.04642
		657.294	-0.04267
		657.627	-0.04267
		657.96	-0.04642
		658.292	-0.05017
		658.625	-0.04267
		658.958	-0.03517
		659.291	-0.04267
		659.624	-0.05017
		659.956	-0.04642
		660.289	-0.03892
		660.622	-0.02767
		660.954	-0.02017
		661.287	-0.02392
		661.619	-0.02392
		661.952	-0.02017
		662.284	-0.02392
		662.616	-0.02767
		662.949	-0.02767
		663.281	-0.02767
		663.613	-0.03142
		663.945	-0.03892
		664.277	-0.03892
		664.61	-0.03142
		664.942	-0.02767
		665.274	-0.02767
		665.606	-0.02767
		665.937	-0.02767
		666.269	-0.02767
		666.601	-0.02767
		666.933	-0.02392
		667.265	-0.02017
		667.596	-0.02017
		667.928	-0.02017
		668.259	-0.02767
		668.591	-0.03142
		668.922	-0.02392
		669.254	-0.02392
		669.585	-0.03142
		669.917	-0.03517
		670.248	-0.03142
		670.579	-0.02767
		670.91	-0.02767
		671.242	-0.02392
		671.573	-0.02017
		671.904	-0.02392
		672.235	-0.03142
		672.566	-0.04267
		672.897	-0.05017
		673.228	-0.04267
		673.559	-0.03517
		673.889	-0.03517
		674.22	-0.03142
		674.551	-0.02767
		674.882	-0.02767
		675.212	-0.02767
		675.543	-0.03142
		675.873	-0.03517
		676.204	-0.03142
		676.534	-0.03142
		676.865	-0.03892
		677.195	-0.03892
		677.525	-0.03517
		677.856	-0.03517
		678.186	-0.03517
		678.516	-0.03517
		678.846	-0.03517
		679.176	-0.03517
		679.506	-0.03517
		679.836	-0.03892
		680.166	-0.03892
		680.496	-0.03142
		680.826	-0.03517
		681.156	-0.04642
		681.486	-0.05017
		681.815	-0.05017
		682.145	-0.04267
		682.475	-0.03892
		682.804	-0.04642
		683.134	-0.04642
		683.463	-0.04267
		683.793	-0.04267
		684.122	-0.04267
		684.452	-0.04267
		684.781	-0.04267
		685.11	-0.04642
		685.439	-0.05017
		685.769	-0.04642
		686.098	-0.04267
		686.427	-0.04267
		686.756	-0.04642
		687.085	-0.05392
		687.414	-0.05392
		687.743	-0.05017
		688.072	-0.05017
		688.4	-0.04642
		688.729	-0.04267
		689.058	-0.04267
		689.387	-0.04267
		689.715	-0.04642
		690.044	-0.05017
		690.372	-0.05017
		690.701	-0.05017
		691.029	-0.05017
		691.358	-0.05017
		691.686	-0.05017
		692.014	-0.05392
		692.343	-0.05767
		692.671	-0.05767
		692.999	-0.05392
		693.327	-0.05017
		693.655	-0.05017
		693.983	-0.05017
		694.311	-0.05017
		694.639	-0.04642
		694.967	-0.04267
		695.295	-0.04267
		695.623	-0.04267
		695.951	-0.03892
		696.278	-0.03517
		696.606	-0.04267
		696.934	-0.05767
		697.261	-0.06517
		697.589	-0.05767
		697.916	-0.04642
		698.244	-0.04267
		698.571	-0.05017
		698.899	-0.05767
		699.226	-0.05392
		699.553	-0.05392
		699.88	-0.05392
		700.207	-0.04642
		700.535	-0.04642
		700.862	-0.05392
		701.189	-0.05392
		701.516	-0.04642
		701.843	-0.04642
		702.169	-0.09142
		702.496	-0.13267
		702.823	-0.09142
		703.15	-0.05017
		703.477	-0.05392
		703.803	-0.05767
		704.13	-0.05767
		704.456	-0.05767
		704.783	-0.05392
		705.109	-0.05017
		705.436	-0.05392
		705.762	-0.05767
		706.089	-0.05767
		706.415	-0.05767
		706.741	-0.05767
		707.067	-0.06142
		707.393	-0.06142
		707.72	-0.05767
		708.046	-0.06517
		708.372	-0.06892
		708.698	-0.06142
		709.024	-0.05392
		709.349	-0.05392
		709.675	-0.06142
		710.001	-0.06142
		710.327	-0.05767
		710.652	-0.05767
		710.978	-0.05767
		711.304	-0.06142
		711.629	-0.06517
		711.955	-0.06142
		712.28	-0.05767
		712.606	-0.06142
		712.931	-0.06517
		713.256	-0.06517
		713.582	-0.06892
		713.907	-0.06892
		714.232	-0.06142
		714.557	-0.05767
		714.882	-0.05767
		715.207	-0.06142
		715.532	-0.06517
		715.857	-0.06142
		716.182	-0.06142
		716.507	-0.06892
		716.832	-0.07267
		717.156	-0.07267
		717.481	-0.06892
		717.806	-0.06517
		718.13	-0.06517
		718.455	-0.06142
		718.78	-0.06142
		719.104	-0.06892
		719.429	-0.07267
		719.753	-0.06892
		720.077	-0.06142
		720.402	-0.05767
		720.726	-0.05767
		721.05	-0.06142
		721.374	-0.06517
		721.698	-0.06142
		722.022	-0.05767
		722.346	-0.06142
		722.67	-0.06517
		722.994	-0.06517
		723.318	-0.07267
		723.642	-0.08017
		723.966	-0.07642
		724.289	-0.07267
		724.613	-0.06517
		724.937	-0.05767
		725.26	-0.06517
		725.584	-0.07267
		725.907	-0.07267
		726.231	-0.07267
		726.554	-0.07267
		726.878	-0.06892
		727.201	-0.06892
		727.524	-0.08017
		727.847	-0.07642
		728.171	-0.06517
		728.494	-0.07267
		728.817	-0.08017
		729.14	-0.08017
		729.463	-0.07267
		729.786	-0.06517
		730.109	-0.06892
		730.431	-0.08017
		730.754	-0.09142
		731.077	-0.09142
		731.4	-0.08767
		731.722	-0.08392
		732.045	-0.08017
		732.367	-0.08392
		732.69	-0.08392
		733.012	-0.08017
		733.335	-0.08392
		733.657	-0.08392
		733.98	-0.07642
		734.302	-0.07267
		734.624	-0.07267
		734.946	-0.07642
		735.268	-0.08392
		735.59	-0.08767
		735.913	-0.08767
		736.235	-0.08767
		736.556	-0.08017
		736.878	-0.06892
		737.2	-0.07267
		737.522	-0.08392
		737.844	-0.09142
		738.165	-0.09517
		738.487	-0.08767
		738.809	-0.07642
		739.13	-0.07267
		739.452	-0.07267
		739.773	-0.06892
		740.095	-0.06892
		740.416	-0.07642
		740.737	-0.08017
		741.059	-0.07642
		741.38	-0.06892
		741.701	-0.06892
		742.022	-0.07267
		742.343	-0.07642
		742.664	-0.08392
		742.985	-0.08767
		743.306	-0.08767
		743.627	-0.08392
		743.948	-0.07642
		744.269	-0.07267
		744.59	-0.07642
		744.91	-0.08017
		745.231	-0.07642
		745.552	-0.07642
		745.872	-0.08392
		746.193	-0.08392
		746.513	-0.08017
		746.834	-0.08017
		747.154	-0.07642
		747.474	-0.07642
		747.795	-0.08392
		748.115	-0.08767
		748.435	-0.08392
		748.755	-0.08017
		749.075	-0.08392
		749.395	-0.08767
		749.715	-0.08392
		750.035	-0.08017
		750.355	-0.08392
		750.675	-0.08767
		750.995	-0.08767
		751.315	-0.09142
		751.634	-0.09142
		751.954	-0.08392
		752.274	-0.08392
		752.593	-0.08767
		752.913	-0.08767
		753.232	-0.08767
		753.552	-0.08767
		753.871	-0.08392
		754.19	-0.07642
		754.51	-0.08017
		754.829	-0.09142
		755.148	-0.09142
		755.467	-0.09142
		755.786	-0.09142
		756.105	-0.08392
		756.424	-0.08392
		756.743	-0.08767
		757.062	-0.09142
		757.381	-0.09892
		757.7	-0.10267
		758.019	-0.10267
		758.337	-0.09892
		758.656	-0.08392
		758.975	-0.06892
		759.293	-0.07267
		759.612	-0.08392
		759.93	-0.08017
		760.249	-0.06892
		760.567	-0.07267
		760.885	-0.08017
		761.204	-0.08017
		761.522	-0.08392
		761.84	-0.08767
		762.158	-0.08392
		762.476	-0.08017
		762.794	-0.08392
		763.112	-0.09142
		763.43	-0.09517
		763.748	-0.08767
		764.066	-0.08017
		764.384	-0.08392
		764.701	-0.08767
		765.019	-0.08767
		765.337	-0.08767
		765.654	-0.08767
		765.972	-0.09142
		766.289	-0.09892
		766.607	-0.09892
		766.924	-0.09142
		767.242	-0.08392
		767.559	-0.08017
		767.876	-0.08392
		768.194	-0.09142
		768.511	-0.09517
		768.828	-0.09142
		769.145	-0.08767
		769.462	-0.08767
		769.779	-0.08392
		770.096	-0.07642
		770.413	-0.08017
		770.73	-0.09142
		771.046	-0.09142
		771.363	-0.08767
		771.68	-0.08767
		771.996	-0.08767
		772.313	-0.09517
		772.629	-0.10267
		772.946	-0.09517
		773.262	-0.08392
		773.579	-0.08392
		773.895	-0.09517
		774.211	-0.09892
		774.528	-0.09142
		774.844	-0.08767
		775.16	-0.09142
		775.476	-0.09892
		775.792	-0.09892
		776.108	-0.09142
		776.424	-0.09142
		776.74	-0.09517
		777.056	-0.09142
		777.372	-0.08767
		777.688	-0.08392
		778.003	-0.08017
		778.319	-0.08392
		778.635	-0.08767
		778.95	-0.08767
		779.266	-0.09142
		779.581	-0.09892
		779.897	-0.10267
		780.212	-0.10267
		780.527	-0.10267
		780.842	-0.10642
		781.158	-0.11392
		781.473	-0.11392
		781.788	-0.11017
		782.103	-0.11017
		782.418	-0.10267
		782.733	-0.09142
		783.048	-0.09142
		783.363	-0.09517
		783.678	-0.09892
		783.993	-0.10267
		784.307	-0.09517
		784.622	-0.09142
		784.937	-0.09517
		785.251	-0.09142
		785.566	-0.09517
		785.88	-0.10267
		786.195	-0.09892
		786.509	-0.09517
		786.823	-0.09142
		787.138	-0.08767
		787.452	-0.09142
		787.766	-0.09892
		788.08	-0.09892
		788.395	-0.09892
		788.709	-0.11017
		789.023	-0.11767
		789.337	-0.11392
		789.65	-0.10267
		789.964	-0.09517
		790.278	-0.09517
		790.592	-0.09892
		790.906	-0.10642
		791.219	-0.10642
		791.533	-0.10642
		791.846	-0.10642
		792.16	-0.09892
		792.473	-0.09892
		792.787	-0.10267
		793.1	-0.10267
		793.414	-0.10267
		793.727	-0.10642
		794.04	-0.11392
		794.353	-0.11767
		794.666	-0.11392
		794.979	-0.11017
		795.292	-0.11392
		795.605	-0.11017
		795.918	-0.09517
		796.231	-0.09517
		796.544	-0.11017
		796.857	-0.11392
		797.17	-0.10267
		797.482	-0.10642
		797.795	-0.11767
		798.107	-0.10642
		798.42	-0.09892
		798.732	-0.10642
		799.045	-0.10642
		799.357	-0.10267
		799.67	-0.10642
		799.982	-0.11017
		800.294	-0.11392
		800.606	-0.11017
		800.918	-0.10267
		801.231	-0.10642
		801.543	-0.10642
		801.855	-0.10267
		802.166	-0.10267
		802.478	-0.10642
		802.79	-0.11392
		803.102	-0.11767
		803.414	-0.11767
		803.725	-0.12142
		804.037	-0.12892
		804.349	-0.12517
		804.66	-0.11767
		804.972	-0.12517
		805.283	-0.12892
		805.595	-0.12517
		805.906	-0.12517
		806.217	-0.12142
		806.528	-0.11767
		806.84	-0.11767
		807.151	-0.12517
		807.462	-0.13267
		807.773	-0.12517
		808.084	-0.11767
		808.395	-0.11392
		808.706	-0.10642
		809.017	-0.11017
		809.327	-0.12517
		809.638	-0.13267
		809.949	-0.12892
		810.26	-0.12517
		810.57	-0.12142
		810.881	-0.11017
		811.191	-0.11017
		811.502	-0.11767
		811.812	-0.11392
		812.122	-0.11392
		812.433	-0.12142
		812.743	-0.12142
		813.053	-0.11767
		813.363	-0.12142
		813.673	-0.12142
		813.983	-0.11767
		814.293	-0.11767
		814.603	-0.11767
		814.913	-0.11392
		815.223	-0.11767
		815.533	-0.13267
		815.843	-0.13267
		816.152	-0.12142
		816.462	-0.11017
		816.772	-0.09892
		817.081	-0.10642
		817.391	-0.12142
		817.7	-0.12517
		818.01	-0.12517
		818.319	-0.12517
		818.628	-0.12892
		818.937	-0.13267
		819.247	-0.12892
		819.556	-0.12142
		819.865	-0.11392
		820.174	-0.11017
		820.483	-0.11392
		820.792	-0.12142
		821.101	-0.12892
		821.41	-0.12517
		821.719	-0.11392
		822.027	-0.11017
		822.336	-0.11017
		822.645	-0.11392
		822.953	-0.12517
		823.262	-0.13642
		823.57	-0.13642
		823.879	-0.13642
		824.187	-0.14392
		824.495	-0.14767
		824.804	-0.14392
		825.112	-0.12892
		825.42	-0.11767
		825.728	-0.12142
		826.036	-0.12517
		826.345	-0.12142
		826.653	-0.11392
		826.96	-0.12517
		827.268	-0.13642
		827.576	-0.11767
		827.884	-0.11017
		828.192	-0.12892
		828.499	-0.14767
		828.807	-0.14767
		829.115	-0.13267
		829.422	-0.12892
		829.73	-0.12892
		830.037	-0.12517
		830.345	-0.13267
		830.652	-0.13642
		830.959	-0.12892
		831.266	-0.12517
		831.574	-0.12892
		831.881	-0.14017
		832.188	-0.14017
		832.495	-0.12892
		832.802	-0.12517
		833.109	-0.12517
		833.416	-0.13267
		833.723	-0.14017
		834.029	-0.13642
		834.336	-0.13267
		834.643	-0.13642
		834.949	-0.14017
		835.256	-0.13267
		835.563	-0.12142
		835.869	-0.12517
		836.176	-0.13642
		836.482	-0.14017
		836.788	-0.14392
		837.095	-0.14767
		837.401	-0.14392
		837.707	-0.14392
		838.013	-0.15517
		838.319	-0.15892
		838.625	-0.15142
		838.931	-0.14767
		839.237	-0.14392
		839.543	-0.14392
		839.849	-0.14767
		840.155	-0.15142
		840.46	-0.15892
		840.766	-0.15142
		841.072	-0.13642
		841.377	-0.14017
		841.683	-0.15142
		841.988	-0.15142
		842.294	-0.14392
		842.599	-0.14392
		842.904	-0.14767
		843.21	-0.14392
		843.515	-0.14017
		843.82	-0.13642
		844.125	-0.13642
		844.43	-0.14392
		844.735	-0.14392
		845.04	-0.14017
		845.345	-0.14767
		845.65	-0.15517
		845.955	-0.15142
		846.259	-0.14767
		846.564	-0.14767
		846.869	-0.14767
		847.173	-0.14767
		847.478	-0.14767
		847.782	-0.14767
		848.087	-0.14392
		848.391	-0.14767
		848.696	-0.16267
		849	-0.15892
		849.304	-0.14017
		849.608	-0.13642
		849.913	-0.14392
		850.217	-0.15142
		850.521	-0.15517
		850.825	-0.15142
		851.129	-0.14392
		851.433	-0.13642
		851.736	-0.13642
		852.04	-0.14392
		852.344	-0.15142
		852.648	-0.16267
		852.951	-0.16642
		853.255	-0.15517
		853.558	-0.14392
		853.862	-0.14767
		854.165	-0.15892
		854.469	-0.15892
		854.772	-0.15892
		855.075	-0.15892
		855.378	-0.15517
		855.682	-0.15892
		855.985	-0.16267
		856.288	-0.16267
		856.591	-0.17017
		856.894	-0.17767
		857.197	-0.17392
		857.5	-0.16642
		857.802	-0.16267
		858.105	-0.16642
		858.408	-0.15892
		858.711	-0.14767
		859.013	-0.15892
		859.316	-0.17767
		859.618	-0.18142
		859.921	-0.16642
		860.223	-0.16642
		860.525	-0.17767
		860.828	-0.17392
		861.13	-0.17392
		861.432	-0.17767
		861.734	-0.17017
		862.036	-0.15892
		862.338	-0.16267
		862.64	-0.15517
		862.942	-0.13642
		863.244	-0.13642
		863.546	-0.13642
		863.848	-0.14017
		864.15	-0.15142
		864.451	-0.15142
		864.753	-0.14767
		865.054	-0.14767
		865.356	-0.14767
		865.657	-0.16267
		865.959	-0.18892
		866.26	-0.20017
		866.562	-0.18892
		866.863	-0.17017
		867.164	-0.16267
		867.465	-0.14767
		867.766	-0.13642
		868.067	-0.15517
		868.368	-0.17767
		868.669	-0.18517
[truncated: 49 more rows]
